# Supplementary material for: Genome Sequencing and Comparative Genomic Analysis of Attenuated Strain Gibellulopsis nigrescens GnVn.1 Causing Mild Wilt in Sunflower
Source: J Fungi (Basel). 2024 Dec 4;10(12):838. doi: 10.3390/jof10120838 (PMC11676276; doi:10.3390/jof10120838)
Supplement: Supplementary file 1 [file jof-10-00838-s001.zip]

Archive with 1 entries (1 files):
- jof-3288407-supplementary.xlsx
