# Supplementary material for: Genome Sequencing and Comparative Genomic Analysis of Attenuated Strain Gibellulopsis nigrescens GnVn.1 Causing Mild Wilt in Sunflower
Source: J Fungi (Basel). 2024 Dec 4;10(12):838. doi: 10.3390/jof10120838 (PMC11676276; doi:10.3390/jof10120838)
Supplement: Supplementary file 1 [file jof-10-00838-s001.zip › jof-3288407-supplementary.xlsx]

## Sheet: Table S1.
Table S1 Secreted CAZys of GnVn.1
Number	Gene_id	Identity	E_value	GenBank_ACCESSION	CAZy_family	Family_known-activities	Family_note
1	A00684	76.5	1.2e-167	QKD61899.1		PL9_3
2	A02905	72.6	4.4e-162	QKD61899.1		PL9_3
3	A04459	65.3	1.1e-136	QMW39170.1		PL9_3
4	A08309	77.2	9.7e-170	CCT75620.1		PL9_3
5	A01262	64.2	3.4e-171	CZS83278.1		PL42	L-rhamnose-alpha-1,4-D-glucuronate lyase (EC 4.2.2.-); L-Rhalpha-alpha-1,4-GlcA alpha-L-rhamnohydrolase (EC 3.2.1.-)
6	A06728	66.3	7.9e-176	QGI81148.1		PL42	L-rhamnose-alpha-1,4-D-glucuronate lyase (EC 4.2.2.-); L-Rhalpha-alpha-1,4-GlcA alpha-L-rhamnohydrolase (EC 3.2.1.-)
7	A00349	58.2	1.2e-189	QDS73413.1		PL4_5
8	A01552	67.5	8.9e-272	QKD49944.1		PL4_3
9	A06882	66	1.1e-272	QKD61475.1		PL4_3
10	A03850	64.1	4e-190	AAB39649.1		PL4_1
11	A00255	76.2	3.4e-96	XP_369589.1		PL3_2
12	A00318	67.4	5.5e-86	CBX97807.1		PL3_2
13	A01606	74	2e-100	QKD60682.1		PL3_2
14	A03499	62.9	7e-75	QMW34226.1		PL3_2
15	A04540	77.6	1.7e-140	CEF78807.1		PL3_2
16	A05803	78.1	1.4e-110	QKD61417.1		PL3_2
17	A06627	84.5	2.2e-113	VBB79534.1		PL3_2
18	A08643	64.8	6.1e-101	EGX52892.1		PL3_2
19	A08851	79.8	1.5e-112	QKD61417.1		PL3_2
20	A02314	63.7	0	QMW47023.1		PL26	rhamnogalacturonan exolyase (EC 4.2.2.24).
21	A01967	63.7	3.9e-226	QKD56668.1		PL11_2
22	A00769	61.9	7.5e-106	CEF79437.1		PL1_9
23	A08191	60.9	1.1e-94	QKD59406.1		PL1_9
24	A00096	74.1	8e-133	AAD43566.1		PL1_7
25	A01890	59	7.9e-104	CEI41234.1		PL1_7
26	A04492	60.8	8.8e-111	CEI41234.1		PL1_7
27	A08868	86.1	8.2e-154	QKD59971.1		PL1_7
28	A09219	59.6	1.4e-97	AUT30984.1		PL1_7
29	A01660	68.3	5e-147	AAD43565.1		PL1_40
30	A03685	49.2	3e-91	QDS77588.1		PL1_4
31	A06790	69.8	2.9e-158	CEI67769.1		PL1_4
32	A08774	60.5	5.5e-142	QKD61651.1		PL1_4
33	A10277	55.1	7.2e-143	QKD61651.1		PL1_4
34	A00680	70.4	4.1e-157	CEI60018.1		PL1_2
35	A06682	75.9	5.9e-147	QGI68220.1		PL1_10
36	A08918	48.7	1.9e-100	ANH56609.1		GT76	Dol-P-Man: alpha-1,6-mannosyltransferase (EC 2.4.1.-)
37	A10875	66.2	1.4e-272	CCT72371.1		GT41	UDP-GlcNAc: peptide beta-N-acetylglucosaminyltransferase (EC 2.4.1.255); UDP-Glc: peptide N-beta-glucosyltransferase (EC 2.4.1.-); GDP-L-Fuc: protein O-alpha-L-fucosyltransferase (EC 2.4.1.221)
38	A02397	51.8	7.2e-123	AEO64619.1		GT32	alpha-1,6-mannosyltransferase (EC 2.4.1.-); alpha-1,4-N-acetylglucosaminyltransferase (EC 2.4.1.-); alpha-1,4-N-acetylgalactosaminyltransferase (EC 2.4.1.-); GDP-Man: inositol-phosphorylceramide transferase (EC 2.4.1.-); UDP-Gal: beta-galactoside alpha-1,4-galactosyltransferase (EC 2.4.1.-); UDP-Gal: lactose/N-acetyl-lactosamine alpha-1,4-galactosyltransferase (EC 2.4.1.-); UDP-Glc: protein alpha…
39	A07383	68.2	2.4e-149	AEO65653.1		GT32	alpha-1,6-mannosyltransferase (EC 2.4.1.-); alpha-1,4-N-acetylglucosaminyltransferase (EC 2.4.1.-); alpha-1,4-N-acetylgalactosaminyltransferase (EC 2.4.1.-); GDP-Man: inositol-phosphorylceramide transferase (EC 2.4.1.-); UDP-Gal: beta-galactoside alpha-1,4-galactosyltransferase (EC 2.4.1.-); UDP-Gal: lactose/N-acetyl-lactosamine alpha-1,4-galactosyltransferase (EC 2.4.1.-); UDP-Glc: protein alpha…
40	A01961	56.6	1.4e-179	QVM79322.1		GT31	N-acetyllactosaminide beta-1,3-N-acetylglucosaminyltransferase (EC 2.4.1.149); Glycoprotein-N-acetylgalactosamine 3-beta-galactosyltransferase (EC 2.4.1.122); fucose-specific beta-1,3-N-acetylglucosaminyltransferase (EC 2.4.1.-); globotriosylceramide beta-1,3-GalNAc transferase (EC 2.4.1.79); chondroitin synthase (beta-1,3-GlcUA and beta-1,4-GalNAc transferase (EC 2.4.1.175); chondroitin beta-1,3…
41	A04117	47.4	8.1e-140	CAP61799.1		GT31	N-acetyllactosaminide beta-1,3-N-acetylglucosaminyltransferase (EC 2.4.1.149); Glycoprotein-N-acetylgalactosamine 3-beta-galactosyltransferase (EC 2.4.1.122); fucose-specific beta-1,3-N-acetylglucosaminyltransferase (EC 2.4.1.-); globotriosylceramide beta-1,3-GalNAc transferase (EC 2.4.1.79); chondroitin synthase (beta-1,3-GlcUA and beta-1,4-GalNAc transferase (EC 2.4.1.175); chondroitin beta-1,3…
42	A04782	54	1.8e-212	QPH04291.1		GT31	N-acetyllactosaminide beta-1,3-N-acetylglucosaminyltransferase (EC 2.4.1.149); Glycoprotein-N-acetylgalactosamine 3-beta-galactosyltransferase (EC 2.4.1.122); fucose-specific beta-1,3-N-acetylglucosaminyltransferase (EC 2.4.1.-); globotriosylceramide beta-1,3-GalNAc transferase (EC 2.4.1.79); chondroitin synthase (beta-1,3-GlcUA and beta-1,4-GalNAc transferase (EC 2.4.1.175); chondroitin beta-1,3…
43	A07926	70.4	6.7e-137	QSS55893.1		GT22	Dol-P-Man: Man6GlcNAc2-PP-Dol alpha-1,2-mannosyltransferase (EC 2.4.1.259); Dol-P-Man: Man8GlcNAc2-PP-Dol alpha-1,2-mannosyltransferase (EC 2.4.1.261); Dol-P-Man: Man2-GlcNAc-phosphatidylinositol alpha-1,2-mannosyltransferase (EC 2.4.1.-); Dol-P-Man: Man3-GlcNAc-phosphatidylinositol alpha-1,2-mannosyltransferase (EC 2.4.1.-)
44	A09633	81.4	5.5e-261	QLI65346.1		GT22	Dol-P-Man: Man6GlcNAc2-PP-Dol alpha-1,2-mannosyltransferase (EC 2.4.1.259); Dol-P-Man: Man8GlcNAc2-PP-Dol alpha-1,2-mannosyltransferase (EC 2.4.1.261); Dol-P-Man: Man2-GlcNAc-phosphatidylinositol alpha-1,2-mannosyltransferase (EC 2.4.1.-); Dol-P-Man: Man3-GlcNAc-phosphatidylinositol alpha-1,2-mannosyltransferase (EC 2.4.1.-)
45	A05864	55.2	6.2e-89	EGX53179.1		GT17	beta-1,4-mannosyl-glycoprotein beta-1,4-N-acetylglucosaminyltransferase (EC 2.4.1.144).
46	A02271	48.5	3.5e-103	QUC16288.1		GT0	Glycosyltransferases not yet assigned to a family
47	A01673	57.5	1.4e-268	QKD59016.1		GH95	alpha-L-fucosidase (EC 3.2.1.51); alpha-1,2-L-fucosidase (EC 3.2.1.63); alpha-L-galactosidase (EC 3.2.1.-)
48	A07670	55.2	3.2e-112	AEO67494.1		GH93	exo-alpha-L-1,5-arabinanase (EC 3.2.1.-)
49	A04379	64.5	4.3e-306	QBZ60818.1		GH92	mannosyl-oligosaccharide alpha-1,2-mannosidase (EC 3.2.1.113); mannosyl-oligosaccharide alpha-1,3-mannosidase (EC 3.2.1.-); mannosyl-oligosaccharide alpha-1,6-mannosidase (EC 3.2.1.-); alpha-mannosidase (EC 3.2.1.24); alpha-1,2-mannosidase (EC 3.2.1.-); alpha-1,3-mannosidase (EC 3.2.1.-); alpha-1,4-mannosidase (EC 3.2.1.-); mannosyl-1-phosphodiester alpha-1,P-mannosidase (EC 3.2.1.-)
50	A02427	59.4	3.6e-294	CCT70774.1		GH81	endo-beta-1,3-glucanase (EC 3.2.1.39)
51	A10550	57.9	1.4e-159	CEI67942.1		GH79	beta-glucuronidase (EC 3.2.1.31); hyaluronoglucuronidase (EC 3.2.1.36); heparanase (EC 3.2.1.166); baicalin beta-glucuronidase (EC 3.2.1.167); beta-4-O-methyl-glucuronidase (EC 3.2.1.-)
52	A06803	42.4	7.9e-167	SDS53306.1		GH78	alpha-L-rhamnosidase (EC 3.2.1.40); rhamnogalacturonan alpha-L-rhamnohydrolase (EC 3.2.1.174); L-Rhap-alpha-1,3-D-Apif -specific alpha-1,3-L-rhamnosidase (EC 3.2.1.-)
53	A10633	59.2	0	AWS43729.1		GH78	alpha-L-rhamnosidase (EC 3.2.1.40); rhamnogalacturonan alpha-L-rhamnohydrolase (EC 3.2.1.174); L-Rhap-alpha-1,3-D-Apif -specific alpha-1,3-L-rhamnosidase (EC 3.2.1.-)
54	A10765	49.7	2.7e-201	CAP72888.1		GH78	alpha-L-rhamnosidase (EC 3.2.1.40); rhamnogalacturonan alpha-L-rhamnohydrolase (EC 3.2.1.174); L-Rhap-alpha-1,3-D-Apif -specific alpha-1,3-L-rhamnosidase (EC 3.2.1.-)
55	A06793	62.6	1.9e-177	XP_367082.1		GH776
56	A01551	55.1	1.4e-110	QPG94943.1		GH76	alpha-1,6-mannanase (EC 3.2.1.101); alpha-glucosidase (EC 3.2.1.20)
57	A02879	67.2	1.5e-188	ATY58571.1		GH76	alpha-1,6-mannanase (EC 3.2.1.101); alpha-glucosidase (EC 3.2.1.20)
58	A05421	68.6	8.8e-186	CAP73625.1		GH76	alpha-1,6-mannanase (EC 3.2.1.101); alpha-glucosidase (EC 3.2.1.20)
59	A06662	52.6	1.9e-143	QKD51385.1		GH76	alpha-1,6-mannanase (EC 3.2.1.101); alpha-glucosidase (EC 3.2.1.20)
60	A07530	57	7e-172	QLI69700.1		GH76	alpha-1,6-mannanase (EC 3.2.1.101); alpha-glucosidase (EC 3.2.1.20)
61	A09328	64.3	1e-174	QKD59250.1		GH76	alpha-1,6-mannanase (EC 3.2.1.101); alpha-glucosidase (EC 3.2.1.20)
62	A10011	59.2	2.3e-144	QGI99664.1		GH76	alpha-1,6-mannanase (EC 3.2.1.101); alpha-glucosidase (EC 3.2.1.20)
63	A08670	66.1	4.2e-98	ATY66426.1		GH75	chitosanase (EC 3.2.1.132)
64	A00215	66.2	1.8e-306	AAP57752.1		GH7451
65	A09253	62.9	2e-277	AAP57752.1		GH7451
66	A01740	54.2	4.7e-170	CAD70754.1		GH72	beta-1,3-glucanosyltransglycosylase (EC 2.4.1.-)
67	A05050	62.9	3.5e-161	AEO61965.1		GH72	beta-1,3-glucanosyltransglycosylase (EC 2.4.1.-)
68	A02541	58	1.8e-137	AUS45859.1		GH7	endo-beta-1,4-glucanase (EC 3.2.1.4); reducing end-acting cellobiohydrolase (EC 3.2.1.176); chitosanase (EC 3.2.1.132); endo-beta-1,3-1,4-glucanase (EC 3.2.1.73)
69	A03477	68	2.8e-204	AXB50469.1		GH7	endo-beta-1,4-glucanase (EC 3.2.1.4); reducing end-acting cellobiohydrolase (EC 3.2.1.176); chitosanase (EC 3.2.1.132); endo-beta-1,3-1,4-glucanase (EC 3.2.1.73)
70	A03796	57.5	1.4e-163	AAX60003.1		GH7	endo-beta-1,4-glucanase (EC 3.2.1.4); reducing end-acting cellobiohydrolase (EC 3.2.1.176); chitosanase (EC 3.2.1.132); endo-beta-1,3-1,4-glucanase (EC 3.2.1.73)
71	A08187	75.2	1.4e-191	CAD79783.1		GH7	endo-beta-1,4-glucanase (EC 3.2.1.4); reducing end-acting cellobiohydrolase (EC 3.2.1.176); chitosanase (EC 3.2.1.132); endo-beta-1,3-1,4-glucanase (EC 3.2.1.73)
72	A08314	64.1	3.9e-159	AAE25067.1		GH7	endo-beta-1,4-glucanase (EC 3.2.1.4); reducing end-acting cellobiohydrolase (EC 3.2.1.176); chitosanase (EC 3.2.1.132); endo-beta-1,3-1,4-glucanase (EC 3.2.1.73)
73	A02154	78.1	0	EAA66353.1		GH6731
74	A01685	54.2	1.4e-135	QKD55153.1		GH64	beta-1,3-glucanase (EC 3.2.1.39)
75	A10756	68.8	0	QGI94171.1		GH63	processing alpha-glucosidase (EC 3.2.1.106); alpha-1,3-glucosidase (EC 3.2.1.84); alpha-glucosidase (EC 3.2.1.20); mannosylglycerate alpha-mannosidase / mannosylglycerate hydrolase (EC 3.2.1.170); glucosylglycerate hydrolase (EC 3.2.1.208)
76	A01632	67.2	6.5e-176	CAH05678.1		GH6	endoglucanase (EC 3.2.1.4); cellobiohydrolase (EC 3.2.1.91); lichenase / endo-beta-1,3-1,4-glucanase (EC 3.2.1.73);
77	A01985	67.3	3e-139	VBB79393.1		GH6	endoglucanase (EC 3.2.1.4); cellobiohydrolase (EC 3.2.1.91); lichenase / endo-beta-1,3-1,4-glucanase (EC 3.2.1.73);
78	A01986	54.5	2.1e-116	AVN89837.1		GH6	endoglucanase (EC 3.2.1.4); cellobiohydrolase (EC 3.2.1.91); lichenase / endo-beta-1,3-1,4-glucanase (EC 3.2.1.73);
79	A03130	83.6	1.7e-199	VBB79393.1		GH6	endoglucanase (EC 3.2.1.4); cellobiohydrolase (EC 3.2.1.91); lichenase / endo-beta-1,3-1,4-glucanase (EC 3.2.1.73);
80	A03478	55.7	2.7e-116	XP_368004.1		GH6	endoglucanase (EC 3.2.1.4); cellobiohydrolase (EC 3.2.1.91); lichenase / endo-beta-1,3-1,4-glucanase (EC 3.2.1.73);
81	A03550	52.6	1.2e-287	QGA22341.1		GH55	exo-beta-1,3-glucanase (EC 3.2.1.58); endo-beta-1,3-glucanase (EC 3.2.1.39)
82	A07401	54.4	2.8e-232	QGI60800.1		GH55	exo-beta-1,3-glucanase (EC 3.2.1.58); endo-beta-1,3-glucanase (EC 3.2.1.39)
83	A07423	60	7.4e-303	QGA22341.1		GH55	exo-beta-1,3-glucanase (EC 3.2.1.58); endo-beta-1,3-glucanase (EC 3.2.1.39)
84	A09956	63	6.7e-295	CEI38626.1		GH55	exo-beta-1,3-glucanase (EC 3.2.1.58); endo-beta-1,3-glucanase (EC 3.2.1.39)
85	A07907	69.9	2.2e-141	QKD58906.1		GH53	endo-beta-1,4-galactanase (EC 3.2.1.89).
86	A06548	79.3	0	QDO67168.1		GH51	endoglucanase (EC 3.2.1.4); endo-beta-1,4-xylanase (EC 3.2.1.8); beta-xylosidase (EC 3.2.1.37); alpha-L-arabinofuranosidase (EC 3.2.1.55); lichenase / endo-beta-1,3-1,4-glucanase (EC 3.2.1.73)
87	A07505	57.4	2.7e-136	AGW24296.1		GH5_78
88	A00595	64.1	8.1e-148	BCS26741.1		GH5_7
89	A05108	63.2	1.1e-175	CEI70359.1		GH5_7
90	A05606	56.7	2.8e-128	QPC62727.1		GH5_7
91	A07345	65.1	3e-150	QKD62471.1		GH5_5
92	A10783	47.3	2e-138	VWO94258.1		GH5_5
93	A01289	52.5	4.4e-183	AFG25592.1		GH5_4
94	A10110	68	6.2e-178	CEI70508.1		GH5_16
95	A07509	63.2	3.3e-146	AGW80454.1		GH5_15
96	A10452	75.3	5.2e-279	CCT65353.1		GH49	dextranase (EC 3.2.1.11); isopullulanase (EC 3.2.1.57); dextran 1,6-alpha-isomaltotriosidase (EC 3.2.1.95); sulfated arabinan endo-1,4-beta-L-arabinanase (EC 3.2.1.-)
97	A03216	52	3.6e-310	QUC19954.1		GH47	alpha-mannosidase (EC 3.2.1.113)
98	A05517	82	4.2e-141	AAY00847.1		GH45	endoglucanase (EC 3.2.1.4); xyloglucan-specific endo-beta-1,4-glucanase / endo-xyloglucanase (EC 3.2.1.151); endo-beta-1,4-mannanase (EC 3.2.1.78)
99	A09820	69.7	9.2e-91	AEO54078.1		GH45	endoglucanase (EC 3.2.1.4); xyloglucan-specific endo-beta-1,4-glucanase / endo-xyloglucanase (EC 3.2.1.151); endo-beta-1,4-mannanase (EC 3.2.1.78)
100	A10468	68	7.9e-133	QKD61219.1		GH43_5
101	A07984	66.6	4.5e-213	QPC59669.1		GH43_36
102	A09051	51	2.5e-279	AQX79004.1		GH43_34
103	A01233	64.8	2.8e-134	CCT69475.1		GH43_26
104	A05515	71.1	6.4e-138	CCT75736.1		GH43_26
105	A08984	58.6	1.5e-153	AIM56896.1		GH43_26
106	A08067	69.2	2.8e-203	CCT66803.1		GH43_24
107	A09963	71.7	2.6e-215	AEO55402.1		GH43_24
108	A10779	63.6	6e-80	QRW19002.1		GH43_24
109	A05610	50.3	1.1e-80	EAA33248.1		GH43_22
110	A08849	48.9	2.3e-79	EAA33248.1		GH43_22
111	A09051	51	2.5e-279	AQX79004.1		GH43_22
112	A06752	66.2	8.6e-130	QKD52794.1		GH43_21
113	A07519	42.6	6.9e-21	QLC65490.1		GH43_18
114	A08546	58.5	5.7e-206	QKD55337.1		GH43_14
115	A08531	56.3	2.2e-175	EGX54176.1		GH43_13
116	A00843	42.6	9.6e-152	QBZ63745.1		GH43_11
117	A07228	41.7	4.7e-146	QBZ63745.1		GH43_11
118	A06244	64.4	2.7e-260	AAN38003.1		GH37	alpha,alpha-trehalase (EC 3.2.1.28).
119	A00323	53.6	1.6e-306	CBX92575.1		GH35	beta-galactosidase (EC 3.2.1.23); exo-beta-glucosaminidase (EC 3.2.1.165); exo-beta-1,4-galactanase (EC 3.2.1.-); beta-1,3-galactosidase (EC 3.2.1.-)
120	A01587	52.5	5.9e-304	SMR58814.1		GH35	beta-galactosidase (EC 3.2.1.23); exo-beta-glucosaminidase (EC 3.2.1.165); exo-beta-1,4-galactanase (EC 3.2.1.-); beta-1,3-galactosidase (EC 3.2.1.-)
121	A09544	66.6	3e-267	QKD59087.1		GH32	invertase (EC 3.2.1.26); endo-inulinase (EC 3.2.1.7); beta-2,6-fructan 6-levanbiohydrolase (EC 3.2.1.64); endo-levanase (EC 3.2.1.65); exo-inulinase (EC 3.2.1.80); fructan beta-(2,1)-fructosidase/1-exohydrolase (EC 3.2.1.153); fructan beta-(2,6)-fructosidase/6-exohydrolase (EC 3.2.1.154); sucrose:sucrose 1-fructosyltransferase (EC 2.4.1.99); fructan:fructan 1-fructosyltransferase (EC 2.4.1.100); …
122	A08979	65.4	0	BAD08418.1		GH314
123	A06487	69	0	QPC79308.1		GH31	alpha-glucosidase (EC 3.2.1.20); alpha-galactosidase (EC 3.2.1.22); alpha-mannosidase (EC 3.2.1.24); alpha-1,3-glucosidase (EC 3.2.1.84); sucrase-isomaltase (EC 3.2.1.48) (EC 3.2.1.10); alpha-xylosidase (EC 3.2.1.177); alpha-glucan lyase (EC 4.2.2.13); isomaltosyltransferase (EC 2.4.1.-); oligosaccharide alpha-1,4-glucosyltransferase (EC 2.4.1.161); alpha-N-acetylgalactosaminidase (EC 3.2.1.49); …
124	A08813	51.5	9e-267	QSS65138.1		GH31	alpha-glucosidase (EC 3.2.1.20); alpha-galactosidase (EC 3.2.1.22); alpha-mannosidase (EC 3.2.1.24); alpha-1,3-glucosidase (EC 3.2.1.84); sucrase-isomaltase (EC 3.2.1.48) (EC 3.2.1.10); alpha-xylosidase (EC 3.2.1.177); alpha-glucan lyase (EC 4.2.2.13); isomaltosyltransferase (EC 2.4.1.-); oligosaccharide alpha-1,4-glucosyltransferase (EC 2.4.1.161); alpha-N-acetylgalactosaminidase (EC 3.2.1.49); …
125	A09426	74.9	0	AAB08445.1		GH31	alpha-glucosidase (EC 3.2.1.20); alpha-galactosidase (EC 3.2.1.22); alpha-mannosidase (EC 3.2.1.24); alpha-1,3-glucosidase (EC 3.2.1.84); sucrase-isomaltase (EC 3.2.1.48) (EC 3.2.1.10); alpha-xylosidase (EC 3.2.1.177); alpha-glucan lyase (EC 4.2.2.13); isomaltosyltransferase (EC 2.4.1.-); oligosaccharide alpha-1,4-glucosyltransferase (EC 2.4.1.161); alpha-N-acetylgalactosaminidase (EC 3.2.1.49); …
126	A09796	66.3	1.7e-279	AEO58343.1		GH31	alpha-glucosidase (EC 3.2.1.20); alpha-galactosidase (EC 3.2.1.22); alpha-mannosidase (EC 3.2.1.24); alpha-1,3-glucosidase (EC 3.2.1.84); sucrase-isomaltase (EC 3.2.1.48) (EC 3.2.1.10); alpha-xylosidase (EC 3.2.1.177); alpha-glucan lyase (EC 4.2.2.13); isomaltosyltransferase (EC 2.4.1.-); oligosaccharide alpha-1,4-glucosyltransferase (EC 2.4.1.161); alpha-N-acetylgalactosaminidase (EC 3.2.1.49); …
127	A03797	47.2	7.7e-108	AEO57693.1		GH30_7
128	A00335	65.7	2.5e-310	QBZ57810.1		GH3	beta-glucosidase (EC 3.2.1.21); xylan 1,4-beta-xylosidase (EC 3.2.1.37); beta-glucosylceramidase (EC 3.2.1.45); beta-N-acetylhexosaminidase (EC 3.2.1.52); alpha-L-arabinofuranosidase (EC 3.2.1.55); glucan 1,4-beta-glucosidase (EC 3.2.1.74); isoprimeverose-producing oligoxyloglucan hydrolase (EC 3.2.1.120); coniferin beta-glucosidase (EC 3.2.1.126); exo-1,3-1,4-glucanase (EC 3.2.1.-); beta-N-acety…
129	A01093	57.5	6.9e-263	QLI65584.1		GH3	beta-glucosidase (EC 3.2.1.21); xylan 1,4-beta-xylosidase (EC 3.2.1.37); beta-glucosylceramidase (EC 3.2.1.45); beta-N-acetylhexosaminidase (EC 3.2.1.52); alpha-L-arabinofuranosidase (EC 3.2.1.55); glucan 1,4-beta-glucosidase (EC 3.2.1.74); isoprimeverose-producing oligoxyloglucan hydrolase (EC 3.2.1.120); coniferin beta-glucosidase (EC 3.2.1.126); exo-1,3-1,4-glucanase (EC 3.2.1.-); beta-N-acety…
130	A01646	67.2	2.3e-305	QGN19489.1		GH3	beta-glucosidase (EC 3.2.1.21); xylan 1,4-beta-xylosidase (EC 3.2.1.37); beta-glucosylceramidase (EC 3.2.1.45); beta-N-acetylhexosaminidase (EC 3.2.1.52); alpha-L-arabinofuranosidase (EC 3.2.1.55); glucan 1,4-beta-glucosidase (EC 3.2.1.74); isoprimeverose-producing oligoxyloglucan hydrolase (EC 3.2.1.120); coniferin beta-glucosidase (EC 3.2.1.126); exo-1,3-1,4-glucanase (EC 3.2.1.-); beta-N-acety…
131	A02421	64.3	1.2e-230	QKD53531.1		GH3	beta-glucosidase (EC 3.2.1.21); xylan 1,4-beta-xylosidase (EC 3.2.1.37); beta-glucosylceramidase (EC 3.2.1.45); beta-N-acetylhexosaminidase (EC 3.2.1.52); alpha-L-arabinofuranosidase (EC 3.2.1.55); glucan 1,4-beta-glucosidase (EC 3.2.1.74); isoprimeverose-producing oligoxyloglucan hydrolase (EC 3.2.1.120); coniferin beta-glucosidase (EC 3.2.1.126); exo-1,3-1,4-glucanase (EC 3.2.1.-); beta-N-acety…
132	A03044	69.6	0	CEI63709.1		GH3	beta-glucosidase (EC 3.2.1.21); xylan 1,4-beta-xylosidase (EC 3.2.1.37); beta-glucosylceramidase (EC 3.2.1.45); beta-N-acetylhexosaminidase (EC 3.2.1.52); alpha-L-arabinofuranosidase (EC 3.2.1.55); glucan 1,4-beta-glucosidase (EC 3.2.1.74); isoprimeverose-producing oligoxyloglucan hydrolase (EC 3.2.1.120); coniferin beta-glucosidase (EC 3.2.1.126); exo-1,3-1,4-glucanase (EC 3.2.1.-); beta-N-acety…
133	A04849	70.4	0	QKD56125.1		GH3	beta-glucosidase (EC 3.2.1.21); xylan 1,4-beta-xylosidase (EC 3.2.1.37); beta-glucosylceramidase (EC 3.2.1.45); beta-N-acetylhexosaminidase (EC 3.2.1.52); alpha-L-arabinofuranosidase (EC 3.2.1.55); glucan 1,4-beta-glucosidase (EC 3.2.1.74); isoprimeverose-producing oligoxyloglucan hydrolase (EC 3.2.1.120); coniferin beta-glucosidase (EC 3.2.1.126); exo-1,3-1,4-glucanase (EC 3.2.1.-); beta-N-acety…
134	A06772	79.7	0	AKD01707.1		GH3	beta-glucosidase (EC 3.2.1.21); xylan 1,4-beta-xylosidase (EC 3.2.1.37); beta-glucosylceramidase (EC 3.2.1.45); beta-N-acetylhexosaminidase (EC 3.2.1.52); alpha-L-arabinofuranosidase (EC 3.2.1.55); glucan 1,4-beta-glucosidase (EC 3.2.1.74); isoprimeverose-producing oligoxyloglucan hydrolase (EC 3.2.1.120); coniferin beta-glucosidase (EC 3.2.1.126); exo-1,3-1,4-glucanase (EC 3.2.1.-); beta-N-acety…
135	A08790	67.1	0	QMW39247.1		GH3	beta-glucosidase (EC 3.2.1.21); xylan 1,4-beta-xylosidase (EC 3.2.1.37); beta-glucosylceramidase (EC 3.2.1.45); beta-N-acetylhexosaminidase (EC 3.2.1.52); alpha-L-arabinofuranosidase (EC 3.2.1.55); glucan 1,4-beta-glucosidase (EC 3.2.1.74); isoprimeverose-producing oligoxyloglucan hydrolase (EC 3.2.1.120); coniferin beta-glucosidase (EC 3.2.1.126); exo-1,3-1,4-glucanase (EC 3.2.1.-); beta-N-acety…
136	A09904	57.5	1.7e-250	CEI70409.1		GH3	beta-glucosidase (EC 3.2.1.21); xylan 1,4-beta-xylosidase (EC 3.2.1.37); beta-glucosylceramidase (EC 3.2.1.45); beta-N-acetylhexosaminidase (EC 3.2.1.52); alpha-L-arabinofuranosidase (EC 3.2.1.55); glucan 1,4-beta-glucosidase (EC 3.2.1.74); isoprimeverose-producing oligoxyloglucan hydrolase (EC 3.2.1.120); coniferin beta-glucosidase (EC 3.2.1.126); exo-1,3-1,4-glucanase (EC 3.2.1.-); beta-N-acety…
137	A09949	69.5	0	VBB86328.1		GH3	beta-glucosidase (EC 3.2.1.21); xylan 1,4-beta-xylosidase (EC 3.2.1.37); beta-glucosylceramidase (EC 3.2.1.45); beta-N-acetylhexosaminidase (EC 3.2.1.52); alpha-L-arabinofuranosidase (EC 3.2.1.55); glucan 1,4-beta-glucosidase (EC 3.2.1.74); isoprimeverose-producing oligoxyloglucan hydrolase (EC 3.2.1.120); coniferin beta-glucosidase (EC 3.2.1.126); exo-1,3-1,4-glucanase (EC 3.2.1.-); beta-N-acety…
138	A10730	59.9	4.8e-280	CEI61924.1		GH3	beta-glucosidase (EC 3.2.1.21); xylan 1,4-beta-xylosidase (EC 3.2.1.37); beta-glucosylceramidase (EC 3.2.1.45); beta-N-acetylhexosaminidase (EC 3.2.1.52); alpha-L-arabinofuranosidase (EC 3.2.1.55); glucan 1,4-beta-glucosidase (EC 3.2.1.74); isoprimeverose-producing oligoxyloglucan hydrolase (EC 3.2.1.120); coniferin beta-glucosidase (EC 3.2.1.126); exo-1,3-1,4-glucanase (EC 3.2.1.-); beta-N-acety…
139	A03182	69.6	5.6e-193	CEF83238.1		GH28	polygalacturonase (EC 3.2.1.15); exo-polygalacturonase (EC 3.2.1.67); exo-polygalacturonosidase (EC 3.2.1.82); rhamnogalacturonase (EC 3.2.1.171); rhamnogalacturonan alpha-1,2-galacturonohydrolase (EC 3.2.1.173); xylogalacturonan hydrolase (EC 3.2.1.-)
140	A03291	62	1.1e-158	BCS21710.1		GH28	polygalacturonase (EC 3.2.1.15); exo-polygalacturonase (EC 3.2.1.67); exo-polygalacturonosidase (EC 3.2.1.82); rhamnogalacturonase (EC 3.2.1.171); rhamnogalacturonan alpha-1,2-galacturonohydrolase (EC 3.2.1.173); xylogalacturonan hydrolase (EC 3.2.1.-)
141	A03754	51	1.2e-120	QPG94135.1		GH28	polygalacturonase (EC 3.2.1.15); exo-polygalacturonase (EC 3.2.1.67); exo-polygalacturonosidase (EC 3.2.1.82); rhamnogalacturonase (EC 3.2.1.171); rhamnogalacturonan alpha-1,2-galacturonohydrolase (EC 3.2.1.173); xylogalacturonan hydrolase (EC 3.2.1.-)
142	A04448	57.2	1.7e-143	ABD14402.1		GH28	polygalacturonase (EC 3.2.1.15); exo-polygalacturonase (EC 3.2.1.67); exo-polygalacturonosidase (EC 3.2.1.82); rhamnogalacturonase (EC 3.2.1.171); rhamnogalacturonan alpha-1,2-galacturonohydrolase (EC 3.2.1.173); xylogalacturonan hydrolase (EC 3.2.1.-)
143	A05484	57.3	1.3e-149	BCS21710.1		GH28	polygalacturonase (EC 3.2.1.15); exo-polygalacturonase (EC 3.2.1.67); exo-polygalacturonosidase (EC 3.2.1.82); rhamnogalacturonase (EC 3.2.1.171); rhamnogalacturonan alpha-1,2-galacturonohydrolase (EC 3.2.1.173); xylogalacturonan hydrolase (EC 3.2.1.-)
144	A05871	81	6.9e-162	BAE97101.1		GH28	polygalacturonase (EC 3.2.1.15); exo-polygalacturonase (EC 3.2.1.67); exo-polygalacturonosidase (EC 3.2.1.82); rhamnogalacturonase (EC 3.2.1.171); rhamnogalacturonan alpha-1,2-galacturonohydrolase (EC 3.2.1.173); xylogalacturonan hydrolase (EC 3.2.1.-)
145	A06338	78.2	3.1e-229	QKD61505.1		GH28	polygalacturonase (EC 3.2.1.15); exo-polygalacturonase (EC 3.2.1.67); exo-polygalacturonosidase (EC 3.2.1.82); rhamnogalacturonase (EC 3.2.1.171); rhamnogalacturonan alpha-1,2-galacturonohydrolase (EC 3.2.1.173); xylogalacturonan hydrolase (EC 3.2.1.-)
146	A06363	70.2	5.3e-149	ALI29940.1		GH28	polygalacturonase (EC 3.2.1.15); exo-polygalacturonase (EC 3.2.1.67); exo-polygalacturonosidase (EC 3.2.1.82); rhamnogalacturonase (EC 3.2.1.171); rhamnogalacturonan alpha-1,2-galacturonohydrolase (EC 3.2.1.173); xylogalacturonan hydrolase (EC 3.2.1.-)
147	A08759	73	8.8e-210	QBZ64123.1		GH28	polygalacturonase (EC 3.2.1.15); exo-polygalacturonase (EC 3.2.1.67); exo-polygalacturonosidase (EC 3.2.1.82); rhamnogalacturonase (EC 3.2.1.171); rhamnogalacturonan alpha-1,2-galacturonohydrolase (EC 3.2.1.173); xylogalacturonan hydrolase (EC 3.2.1.-)
148	A09602	49.1	2.7e-81	QMW29018.1		GH28	polygalacturonase (EC 3.2.1.15); exo-polygalacturonase (EC 3.2.1.67); exo-polygalacturonosidase (EC 3.2.1.82); rhamnogalacturonase (EC 3.2.1.171); rhamnogalacturonan alpha-1,2-galacturonohydrolase (EC 3.2.1.173); xylogalacturonan hydrolase (EC 3.2.1.-)
149	A00912	60.9	2.9e-171	QRC91119.1		GH27	alpha-galactosidase (EC 3.2.1.22); alpha-N-acetylgalactosaminidase (EC 3.2.1.49); isomalto-dextranase (EC 3.2.1.94); beta-L-arabinopyranosidase (EC 3.2.1.88); galactan:galactan galactosyltransferase (EC 2.4.1.-)
150	A03028	65	3.9e-178	CBX99070.1		GH27	alpha-galactosidase (EC 3.2.1.22); alpha-N-acetylgalactosaminidase (EC 3.2.1.49); isomalto-dextranase (EC 3.2.1.94); beta-L-arabinopyranosidase (EC 3.2.1.88); galactan:galactan galactosyltransferase (EC 2.4.1.-)
151	A03539	45.6	4.2e-71	QDS77633.1		GH27	alpha-galactosidase (EC 3.2.1.22); alpha-N-acetylgalactosaminidase (EC 3.2.1.49); isomalto-dextranase (EC 3.2.1.94); beta-L-arabinopyranosidase (EC 3.2.1.88); galactan:galactan galactosyltransferase (EC 2.4.1.-)
152	A09838	68.9	7.4e-232	QKD61559.1		GH27	alpha-galactosidase (EC 3.2.1.22); alpha-N-acetylgalactosaminidase (EC 3.2.1.49); isomalto-dextranase (EC 3.2.1.94); beta-L-arabinopyranosidase (EC 3.2.1.88); galactan:galactan galactosyltransferase (EC 2.4.1.-)
153	A01837	57	1e-110	AYU65281.1		GH268
154	A03793	69.4	2.4e-194	AXG24384.1		GH26	beta-mannanase (EC 3.2.1.78); exo-beta-1,4-mannobiohydrolase (EC 3.2.1.100); beta-1,3-xylanase (EC 3.2.1.32); lichenase / endo-beta-1,3-1,4-glucanase (EC 3.2.1.73); mannobiose-producing exo-beta-mannanase (EC 3.2.1.-)
155	A02990	65.9	1.7e-55	QDS76536.1		GH24	lysozyme (EC 3.2.1.17)
156	A08237	64.6	3.2e-54	XP_366413.1		GH24	lysozyme (EC 3.2.1.17)
157	A06854	62.2	2.8e-232	QGI75664.1		GH20	beta-hexosaminidase (EC 3.2.1.52); lacto-N-biosidase (EC 3.2.1.140); beta-1,6-N-acetylglucosaminidase (EC 3.2.1.-); beta-6-SO3-N-acetylglucosaminidase (EC 3.2.1.-)
158	A01100	46.7	0	QBZ65053.1		GH18	chitinase (EC 3.2.1.14); lysozyme (EC 3.2.1.17); endo-beta-N-acetylglucosaminidase (EC 3.2.1.96); peptidoglycan hydrolase with endo-beta-N-acetylglucosaminidase specificity (EC 3.2.1.-); Nod factor hydrolase (EC 3.2.1.-); xylanase inhibitor; concanavalin B; narbonin
159	A01859	42.6	6e-195	QRD89348.1		GH18	chitinase (EC 3.2.1.14); lysozyme (EC 3.2.1.17); endo-beta-N-acetylglucosaminidase (EC 3.2.1.96); peptidoglycan hydrolase with endo-beta-N-acetylglucosaminidase specificity (EC 3.2.1.-); Nod factor hydrolase (EC 3.2.1.-); xylanase inhibitor; concanavalin B; narbonin
160	A03165	41.1	1.7e-176	QPC58010.1		GH18	chitinase (EC 3.2.1.14); lysozyme (EC 3.2.1.17); endo-beta-N-acetylglucosaminidase (EC 3.2.1.96); peptidoglycan hydrolase with endo-beta-N-acetylglucosaminidase specificity (EC 3.2.1.-); Nod factor hydrolase (EC 3.2.1.-); xylanase inhibitor; concanavalin B; narbonin
161	A03265	42.3	7.9e-198	QRD89348.1		GH18	chitinase (EC 3.2.1.14); lysozyme (EC 3.2.1.17); endo-beta-N-acetylglucosaminidase (EC 3.2.1.96); peptidoglycan hydrolase with endo-beta-N-acetylglucosaminidase specificity (EC 3.2.1.-); Nod factor hydrolase (EC 3.2.1.-); xylanase inhibitor; concanavalin B; narbonin
162	A03460	64.7	2.6e-213	AEN14642.1		GH18	chitinase (EC 3.2.1.14); lysozyme (EC 3.2.1.17); endo-beta-N-acetylglucosaminidase (EC 3.2.1.96); peptidoglycan hydrolase with endo-beta-N-acetylglucosaminidase specificity (EC 3.2.1.-); Nod factor hydrolase (EC 3.2.1.-); xylanase inhibitor; concanavalin B; narbonin
163	A03604	56	5.4e-201	QRW22692.1		GH18	chitinase (EC 3.2.1.14); lysozyme (EC 3.2.1.17); endo-beta-N-acetylglucosaminidase (EC 3.2.1.96); peptidoglycan hydrolase with endo-beta-N-acetylglucosaminidase specificity (EC 3.2.1.-); Nod factor hydrolase (EC 3.2.1.-); xylanase inhibitor; concanavalin B; narbonin
164	A05419	40.3	6.1e-172	QKX63840.1		GH18	chitinase (EC 3.2.1.14); lysozyme (EC 3.2.1.17); endo-beta-N-acetylglucosaminidase (EC 3.2.1.96); peptidoglycan hydrolase with endo-beta-N-acetylglucosaminidase specificity (EC 3.2.1.-); Nod factor hydrolase (EC 3.2.1.-); xylanase inhibitor; concanavalin B; narbonin
165	A06167	59.9	4.9e-147	AEO70479.1		GH18	chitinase (EC 3.2.1.14); lysozyme (EC 3.2.1.17); endo-beta-N-acetylglucosaminidase (EC 3.2.1.96); peptidoglycan hydrolase with endo-beta-N-acetylglucosaminidase specificity (EC 3.2.1.-); Nod factor hydrolase (EC 3.2.1.-); xylanase inhibitor; concanavalin B; narbonin
166	A07187	41.1	6.1e-189	QRD89348.1		GH18	chitinase (EC 3.2.1.14); lysozyme (EC 3.2.1.17); endo-beta-N-acetylglucosaminidase (EC 3.2.1.96); peptidoglycan hydrolase with endo-beta-N-acetylglucosaminidase specificity (EC 3.2.1.-); Nod factor hydrolase (EC 3.2.1.-); xylanase inhibitor; concanavalin B; narbonin
167	A07388	41.8	8.8e-194	BCS25711.1		GH18	chitinase (EC 3.2.1.14); lysozyme (EC 3.2.1.17); endo-beta-N-acetylglucosaminidase (EC 3.2.1.96); peptidoglycan hydrolase with endo-beta-N-acetylglucosaminidase specificity (EC 3.2.1.-); Nod factor hydrolase (EC 3.2.1.-); xylanase inhibitor; concanavalin B; narbonin
168	A08246	42	1.2e-125	QRW22692.1		GH18	chitinase (EC 3.2.1.14); lysozyme (EC 3.2.1.17); endo-beta-N-acetylglucosaminidase (EC 3.2.1.96); peptidoglycan hydrolase with endo-beta-N-acetylglucosaminidase specificity (EC 3.2.1.-); Nod factor hydrolase (EC 3.2.1.-); xylanase inhibitor; concanavalin B; narbonin
169	A08910	44	4.2e-223	QDJ94336.1		GH18	chitinase (EC 3.2.1.14); lysozyme (EC 3.2.1.17); endo-beta-N-acetylglucosaminidase (EC 3.2.1.96); peptidoglycan hydrolase with endo-beta-N-acetylglucosaminidase specificity (EC 3.2.1.-); Nod factor hydrolase (EC 3.2.1.-); xylanase inhibitor; concanavalin B; narbonin
170	A09353	48	8.7e-237	QUF60511.1		GH18	chitinase (EC 3.2.1.14); lysozyme (EC 3.2.1.17); endo-beta-N-acetylglucosaminidase (EC 3.2.1.96); peptidoglycan hydrolase with endo-beta-N-acetylglucosaminidase specificity (EC 3.2.1.-); Nod factor hydrolase (EC 3.2.1.-); xylanase inhibitor; concanavalin B; narbonin
171	A09448	51.9	4.6e-73	BAI44120.1		GH18	chitinase (EC 3.2.1.14); lysozyme (EC 3.2.1.17); endo-beta-N-acetylglucosaminidase (EC 3.2.1.96); peptidoglycan hydrolase with endo-beta-N-acetylglucosaminidase specificity (EC 3.2.1.-); Nod factor hydrolase (EC 3.2.1.-); xylanase inhibitor; concanavalin B; narbonin
172	A09869	64.7	5.3e-131	QBZ56874.1		GH18	chitinase (EC 3.2.1.14); lysozyme (EC 3.2.1.17); endo-beta-N-acetylglucosaminidase (EC 3.2.1.96); peptidoglycan hydrolase with endo-beta-N-acetylglucosaminidase specificity (EC 3.2.1.-); Nod factor hydrolase (EC 3.2.1.-); xylanase inhibitor; concanavalin B; narbonin
173	A10186	46.6	6.2e-191	BCS25711.1		GH18	chitinase (EC 3.2.1.14); lysozyme (EC 3.2.1.17); endo-beta-N-acetylglucosaminidase (EC 3.2.1.96); peptidoglycan hydrolase with endo-beta-N-acetylglucosaminidase specificity (EC 3.2.1.-); Nod factor hydrolase (EC 3.2.1.-); xylanase inhibitor; concanavalin B; narbonin
174	A10328	42.6	1.4e-273	CEI63500.1		GH18	chitinase (EC 3.2.1.14); lysozyme (EC 3.2.1.17); endo-beta-N-acetylglucosaminidase (EC 3.2.1.96); peptidoglycan hydrolase with endo-beta-N-acetylglucosaminidase specificity (EC 3.2.1.-); Nod factor hydrolase (EC 3.2.1.-); xylanase inhibitor; concanavalin B; narbonin
175	A01477	60.1	6.9e-106	CEI68891.1		GH17	glucan endo-1,3-beta-glucosidase (EC 3.2.1.39); licheninase (EC 3.2.1.73); ABA-specific beta-glucosidase (EC 3.2.1.175); beta-1,3-glucanosyltransglycosylase (EC 2.4.1.-); beta-1,3-glucosidase (EC 3.2.1.-)
176	A01479	53.4	1.1e-80	QPC72999.1		GH17	glucan endo-1,3-beta-glucosidase (EC 3.2.1.39); licheninase (EC 3.2.1.73); ABA-specific beta-glucosidase (EC 3.2.1.175); beta-1,3-glucanosyltransglycosylase (EC 2.4.1.-); beta-1,3-glucosidase (EC 3.2.1.-)
177	A03788	53.1	8.1e-81	XP_003720374.1		GH16_3
178	A01023	46	3e-74	XP_368870.1		GH16_23
179	A01723	46	7.7e-87	XP_322147.1		GH16_22
180	A10226	50.5	4.5e-95	XP_322147.1		GH16_22
181	A00621	69.3	8.7e-141	XP_325541.1		GH16_19
182	A06419	64.9	1.3e-97	AAS45248.1		GH16_18
183	A06857	62.5	8.8e-120	CZS72607.1		GH16_18
184	A07275	52	6e-117	QLI66300.1		GH16_18
185	A09483	44	9.5e-62	XP_368652.1		GH16_18
186	A06991	56.1	3.1e-105	QPH01743.1		GH16_1
187	A04278	55.6	1.7e-195	CAA47945.1		GH15	glucoamylase (EC 3.2.1.3); glucodextranase (EC 3.2.1.70); alpha,alpha-trehalase (EC 3.2.1.28); dextran dextrinase (EC 2.4.1.2)
188	A08282	49	1.9e-156	EAA64118.1		GH15	glucoamylase (EC 3.2.1.3); glucodextranase (EC 3.2.1.70); alpha,alpha-trehalase (EC 3.2.1.28); dextran dextrinase (EC 2.4.1.2)
189	A09326	63	8.6e-216	AEO64596.1		GH15	glucoamylase (EC 3.2.1.3); glucodextranase (EC 3.2.1.70); alpha,alpha-trehalase (EC 3.2.1.28); dextran dextrinase (EC 2.4.1.2)
190	A06715	59.4	3.5e-214	SBO97875.1		GH146	beta-L-arabinofuranosidase (EC 3.2.1.185)
191	A07139	77.7	0	VBB72024.1		GH133	amylo-alpha-1,6-glucosidase (EC 3.2.1.33);
192	A06228	57.9	5e-117	CZS76741.1		GH132	Activity on beta-1,3-glucan (curdlan) shown for the Aspergillus fumigatus Sun4 protein; activity on laminarioligosaccharides shown for Aspergillus fumigatus Sun4 protein and Candida albicans Sun41 protein; transglycosylation activity reported in PMID 23508952; beta-1,3-glucosidase (EC 3.2.1.-)
193	A02788	76.5	4.5e-117	QBZ57551.1		GH131	broad specificity exo-beta-1,3/1,6-glucanase with endo-beta-1,4-glucanase activity (EC 3.2.1.-);
194	A05633	56.7	2.7e-61	XP_003720306.1		GH131	broad specificity exo-beta-1,3/1,6-glucanase with endo-beta-1,4-glucanase activity (EC 3.2.1.-);
195	A08134	83.5	0	QKD59535.1		GH13_8
196	A00585	64.3	1.3e-181	QKD62431.1		GH13_1
197	A01051	48.9	1.4e-69	QUC23818.1		GH128	beta-1,3-glucanase (EC 3.2.1.39); beta-1,3-glucosidase (EC 3.2.1.-)
198	A02162	57.8	4.7e-106	QUC16379.1		GH128	beta-1,3-glucanase (EC 3.2.1.39); beta-1,3-glucosidase (EC 3.2.1.-)
199	A00248	55.5	1.1e-73	XP_361895.1		GH1251
200	A01275	63.8	4.3e-112	XP_361895.1		GH1251
201	A04660	72	3.2e-227	AEO55165.1		GH125	exo-alpha-1,6-mannosidase (EC 3.2.1.-)
202	A00222	66.1	2.8e-87	XP_362900.1		GH123	beta-N-acetylgalactosaminidase (EC 3.2.1.53); glycosphingolipid beta-N-acetylgalactosaminidase (EC 3.2.1.-)
203	A09552	53	2.3e-87	QPC59073.1		GH12	endoglucanase (EC 3.2.1.4); xyloglucan hydrolase (EC 3.2.1.151); beta-1,3-1,4-glucanase (EC 3.2.1.73); xyloglucan endotransglycosylase (EC 2.4.1.207)
204	A03177	76.8	0	CEI62476.1		GH115	xylan alpha-1,2-glucuronidase (3.2.1.131); alpha-(4-O-methyl)-glucuronidase (3.2.1.-)
205	A07184	68.1	0	QKD58010.1		GH115	xylan alpha-1,2-glucuronidase (3.2.1.131); alpha-(4-O-methyl)-glucuronidase (3.2.1.-)
206	A00014	57.9	5.2e-83	CZS78465.1		GH114	endo-alpha-1,4-polygalactosaminidase (EC 3.2.1.109)
207	A07488	76.2	5e-97	QKD60786.1		GH11	endo-beta-1,4-xylanase (EC 3.2.1.8); exo-1,4-beta-xylosidase (EC 3.2.1.-)
208	A08054	58.3	8.5e-70	ABA08462.1		GH11	endo-beta-1,4-xylanase (EC 3.2.1.8); exo-1,4-beta-xylosidase (EC 3.2.1.-)
209	A08820	61.7	8.8e-77	AFG19439.1		GH11	endo-beta-1,4-xylanase (EC 3.2.1.8); exo-1,4-beta-xylosidase (EC 3.2.1.-)
210	A09418	67.1	1.9e-85	AFG19439.1		GH11	endo-beta-1,4-xylanase (EC 3.2.1.8); exo-1,4-beta-xylosidase (EC 3.2.1.-)
211	A09428	85	1.2e-111	ABA08462.1		GH11	endo-beta-1,4-xylanase (EC 3.2.1.8); exo-1,4-beta-xylosidase (EC 3.2.1.-)
212	A01094	44.7	1.7e-245	QMW45855.1		GH106	alpha-L-rhamnosidase (EC 3.2.1.40); rhamnogalacturonan alpha-L-rhamnohydrolase (EC 3.2.1.174)
213	A05162	46.7	2.1e-253	QMW45855.1		GH106	alpha-L-rhamnosidase (EC 3.2.1.40); rhamnogalacturonan alpha-L-rhamnohydrolase (EC 3.2.1.174)
214	A05847	47.2	4.1e-268	QMW45457.1		GH106	alpha-L-rhamnosidase (EC 3.2.1.40); rhamnogalacturonan alpha-L-rhamnohydrolase (EC 3.2.1.174)
215	A01183	61.2	2.3e-131	QBZ64405.1		GH105	unsaturated rhamnogalacturonyl hydrolase (EC 3.2.1.172); d-4,5-unsaturated beta-glucuronyl hydrolase (EC 3.2.1.-); d-4,5-unsaturated alpha-galacturonidase (EC 3.2.1.-)
216	A09942	69.8	2.6e-173	CBY01014.1		GH105	unsaturated rhamnogalacturonyl hydrolase (EC 3.2.1.172); d-4,5-unsaturated beta-glucuronyl hydrolase (EC 3.2.1.-); d-4,5-unsaturated alpha-galacturonidase (EC 3.2.1.-)
217	A00139	68.1	4.3e-163	VBB81502.1		GH10	endo-1,4-beta-xylanase (EC 3.2.1.8); endo-1,3-beta-xylanase (EC 3.2.1.32); tomatinase (EC 3.2.1.-); xylan endotransglycosylase (EC 2.4.2.-); endo-beta-1,4-glucanase (EC 3.2.1.4)
218	A01306	91.6	2.8e-193	VBB81606.1		GH10	endo-1,4-beta-xylanase (EC 3.2.1.8); endo-1,3-beta-xylanase (EC 3.2.1.32); tomatinase (EC 3.2.1.-); xylan endotransglycosylase (EC 2.4.2.-); endo-beta-1,4-glucanase (EC 3.2.1.4)
219	A03725	56.7	2.8e-112	AUS45830.1		GH10	endo-1,4-beta-xylanase (EC 3.2.1.8); endo-1,3-beta-xylanase (EC 3.2.1.32); tomatinase (EC 3.2.1.-); xylan endotransglycosylase (EC 2.4.2.-); endo-beta-1,4-glucanase (EC 3.2.1.4)
220	A08057	69.6	7.5e-134	CAP93841.1		GH10	endo-1,4-beta-xylanase (EC 3.2.1.8); endo-1,3-beta-xylanase (EC 3.2.1.32); tomatinase (EC 3.2.1.-); xylan endotransglycosylase (EC 2.4.2.-); endo-beta-1,4-glucanase (EC 3.2.1.4)
221	A08993	72.6	6.6e-269	QLY89363.1		GH1	beta-glucosidase (EC 3.2.1.21); beta-galactosidase (EC 3.2.1.23); beta-mannosidase (EC 3.2.1.25); beta-glucuronidase (EC 3.2.1.31); beta-xylosidase (EC 3.2.1.37); beta-D-fucosidase (EC 3.2.1.38); phlorizin hydrolase (EC 3.2.1.62); exo-beta-1,4-glucanase (EC 3.2.1.74); 6-phospho-beta-galactosidase (EC 3.2.1.85); 6-phospho-beta-glucosidase (EC 3.2.1.86); strictosidine beta-glucosidase (EC 3.2.1.105…
222	A02398	40.5	9.7e-144	QUH01838.1		GH0	Glycoside hydrolases not yet assigned to a family.
223	A03229	50.5	1e-88	CCT74042.1		GH0	Glycoside hydrolases not yet assigned to a family.
224	A05866	42.3	5.3e-108	QRV94664.1		GH0	Glycoside hydrolases not yet assigned to a family.
225	A06675	46.5	1.3e-47	QIW98851.1		GH0	Glycoside hydrolases not yet assigned to a family.
226	A08893	74.4	2e-189	QKD61535.1		GH0	Glycoside hydrolases not yet assigned to a family.
227	A09231	42.4	4.7e-50	CAQ16239.1		GH0	Glycoside hydrolases not yet assigned to a family.
228	A01531	59.9	0	QGI68927.1		CE8	pectin methylesterase (EC 3.1.1.11).
229	A05485	61.9	2.2e-137	AEO70721.1		CE8	pectin methylesterase (EC 3.1.1.11).
230	A05830	45	1.2e-100	QRW22671.1		CE8	pectin methylesterase (EC 3.1.1.11).
231	A07344	62.9	5.5e-116	CBX92069.1		CE8	pectin methylesterase (EC 3.1.1.11).
232	A07649	46.3	2.6e-100	QRW22671.1		CE8	pectin methylesterase (EC 3.1.1.11).
233	A00496	55.8	5.7e-61	AAA33334.1		CE5	acetyl xylan esterase (EC 3.1.1.72); cutinase (EC 3.1.1.74)
234	A01616	69	5.5e-80	AAA33334.1		CE5	acetyl xylan esterase (EC 3.1.1.72); cutinase (EC 3.1.1.74)
235	A02280	72	7e-80	QBZ62508.1		CE5	acetyl xylan esterase (EC 3.1.1.72); cutinase (EC 3.1.1.74)
236	A03495	51.2	2.4e-56	XP_330313.1		CE5	acetyl xylan esterase (EC 3.1.1.72); cutinase (EC 3.1.1.74)
237	A04010	61.8	4.5e-69	QKD61503.1		CE5	acetyl xylan esterase (EC 3.1.1.72); cutinase (EC 3.1.1.74)
238	A04144	57.1	5.5e-79	QGI65106.1		CE5	acetyl xylan esterase (EC 3.1.1.72); cutinase (EC 3.1.1.74)
239	A04520	65.8	1.8e-94	CAD70564.1		CE5	acetyl xylan esterase (EC 3.1.1.72); cutinase (EC 3.1.1.74)
240	A06959	74.3	1.2e-93	CZS73725.1		CE5	acetyl xylan esterase (EC 3.1.1.72); cutinase (EC 3.1.1.74)
241	A08219	70.6	2e-82	ADQ27862.1		CE5	acetyl xylan esterase (EC 3.1.1.72); cutinase (EC 3.1.1.74)
242	A08877	71.2	1.6e-81	QKD53881.1		CE5	acetyl xylan esterase (EC 3.1.1.72); cutinase (EC 3.1.1.74)
243	A00075	53	1.3e-79	APH81274.1		CE4	acetyl xylan esterase (EC 3.1.1.72); chitin deacetylase (EC 3.5.1.41); chitooligosaccharide deacetylase (EC 3.5.1.-); peptidoglycan GlcNAc deacetylase (EC 3.5.1.-); peptidoglycan N-acetylmuramic acid deacetylase (EC 3.5.1.-).
244	A00216	49.5	1.6e-69	QBZ64097.1		CE4	acetyl xylan esterase (EC 3.1.1.72); chitin deacetylase (EC 3.5.1.41); chitooligosaccharide deacetylase (EC 3.5.1.-); peptidoglycan GlcNAc deacetylase (EC 3.5.1.-); peptidoglycan N-acetylmuramic acid deacetylase (EC 3.5.1.-).
245	A00665	49.8	6.9e-63	AAT68493.1		CE4	acetyl xylan esterase (EC 3.1.1.72); chitin deacetylase (EC 3.5.1.41); chitooligosaccharide deacetylase (EC 3.5.1.-); peptidoglycan GlcNAc deacetylase (EC 3.5.1.-); peptidoglycan N-acetylmuramic acid deacetylase (EC 3.5.1.-).
246	A09605	47.4	6.5e-54	QGI66874.1		CE4	acetyl xylan esterase (EC 3.1.1.72); chitin deacetylase (EC 3.5.1.41); chitooligosaccharide deacetylase (EC 3.5.1.-); peptidoglycan GlcNAc deacetylase (EC 3.5.1.-); peptidoglycan N-acetylmuramic acid deacetylase (EC 3.5.1.-).
247	A10236	47	3.2e-16	AEO69275.1		CE4	acetyl xylan esterase (EC 3.1.1.72); chitin deacetylase (EC 3.5.1.41); chitooligosaccharide deacetylase (EC 3.5.1.-); peptidoglycan GlcNAc deacetylase (EC 3.5.1.-); peptidoglycan N-acetylmuramic acid deacetylase (EC 3.5.1.-).
248	A06645	42	8.5e-177	EAA58486.1		CE3	acetyl xylan esterase (EC 3.1.1.72).
249	A07370	41.9	6.3e-296	CCT65127.1		CE3	acetyl xylan esterase (EC 3.1.1.72).
250	A07646	45.5	0	CCT67685.1		CE3	acetyl xylan esterase (EC 3.1.1.72).
251	A08308	50.4	6.6e-229	EAA58486.1		CE3	acetyl xylan esterase (EC 3.1.1.72).
252	A10582	64.5	4.1e-130	CEI70467.1		CE2	acetyl xylan esterase (EC 3.1.1.72).
253	A01280	59.6	3.7e-231	QPC57813.1		CE18	N-acetylgalactosamine deacetylase (EC 3.5.1.-)
254	A07311	60.8	5.7e-237	QPC57813.1		CE18	N-acetylgalactosamine deacetylase (EC 3.5.1.-)
255	A00527	57.4	8.6e-109	QLI68297.1		CE16	acetylesterase (EC 3.1.1.6) active on various carbohydrate acetyl esters
256	A01835	57.2	6.4e-87	XP_332108.1		CE16	acetylesterase (EC 3.1.1.6) active on various carbohydrate acetyl esters
257	A04598	56.8	7e-89	VBB82050.1		CE16	acetylesterase (EC 3.1.1.6) active on various carbohydrate acetyl esters
258	A09339	66	5.1e-165	CAP60908.1		CE15	4-O-methyl-glucuronoyl methylesterase (EC 3.1.1.-)
259	A06893	59.5	2.8e-72	QGI63871.1		CE12	pectin acetylesterase (EC 3.1.1.-); rhamnogalacturonan acetylesterase (EC 3.1.1.-); acetyl xylan esterase (EC 3.1.1.72)
260	A08483	72.5	1.4e-93	QRD83126.1		CE12	pectin acetylesterase (EC 3.1.1.-); rhamnogalacturonan acetylesterase (EC 3.1.1.-); acetyl xylan esterase (EC 3.1.1.72)
261	A01801	57.1	6.2e-98	CBY01607.1		CE1	acetyl xylan esterase (EC 3.1.1.72); cinnamoyl esterase (EC 3.1.1.-); feruloyl esterase (EC 3.1.1.73); carboxylesterase (EC 3.1.1.1); S-formylglutathione hydrolase (EC 3.1.2.12); diacylglycerol O-acyltransferase (EC 2.3.1.20); trehalose 6-O-mycolyltransferase (EC 2.3.1.122)
262	A05472	64.6	3.8e-112	QKD62233.1		CE1	acetyl xylan esterase (EC 3.1.1.72); cinnamoyl esterase (EC 3.1.1.-); feruloyl esterase (EC 3.1.1.73); carboxylesterase (EC 3.1.1.1); S-formylglutathione hydrolase (EC 3.1.2.12); diacylglycerol O-acyltransferase (EC 2.3.1.20); trehalose 6-O-mycolyltransferase (EC 2.3.1.122)
263	A07703	58	7.5e-96	QKD62233.1		CE1	acetyl xylan esterase (EC 3.1.1.72); cinnamoyl esterase (EC 3.1.1.-); feruloyl esterase (EC 3.1.1.73); carboxylesterase (EC 3.1.1.1); S-formylglutathione hydrolase (EC 3.1.2.12); diacylglycerol O-acyltransferase (EC 2.3.1.20); trehalose 6-O-mycolyltransferase (EC 2.3.1.122)
264	A00375	49.9	1.5e-89	BCS18123.1		CE0	See below.
265	A01836	62.8	4.4e-92	EGX54170.1		CE0	See below.
266	A10088	60.7	7.4e-118	CCA72326.1		CE0	See below.
267	A01280	59.6	3.7e-231	QPC57813.1		CBM87	Binding to alpha-1,4-N-acetylgalactosamine-rich regions of galactosaminogalactan
268	A07311	60.8	5.7e-237	QPC57813.1		CBM87	Binding to alpha-1,4-N-acetylgalactosamine-rich regions of galactosaminogalactan
269	A03430	44.7	2.5e-54	QOC24262.1		CBM73	Modules of approx 65 residues found on various enzymes active of chitin. Chitin-binding function demonstrated for the Cellvibrio japonicus CjLPMO10A protein.
270	A03763	47.8	2.9e-55	QOC24262.1		CBM73	Modules of approx 65 residues found on various enzymes active of chitin. Chitin-binding function demonstrated for the Cellvibrio japonicus CjLPMO10A protein.
271	A04366	45.5	5.3e-54	QOC24262.1		CBM73	Modules of approx 65 residues found on various enzymes active of chitin. Chitin-binding function demonstrated for the Cellvibrio japonicus CjLPMO10A protein.
272	A10546	41.8	1.5e-36	BCL68211.1		CBM73	Modules of approx 65 residues found on various enzymes active of chitin. Chitin-binding function demonstrated for the Cellvibrio japonicus CjLPMO10A protein.
273	A06409	62.4	1.3e-68	CBY01027.1		CBM63	The CBM63 module of Bacillus subtilis expansin EXLX1 has been shown to bind cellulose.
274	A01099	40.7	2.2e-121	QGI87027.1		CBM50	Modules of approx. 50 residues found attached to various enzymes from families GH18, GH19, GH23, GH24, GH25 and GH73, i.e. enzymes cleaving either chitin or peptidoglycan. Binding to chitopentaose demonstrated in the case of Pteris ryukyuensis chitinase A [Ohnuma T et al. (2008) J. Biol. Chem. 283:5178-87 (PMID: 18083709)]. CBM50 modules are also found in a multitude of other enzymes targeting th…
275	A01100	46.7	0	QBZ65053.1		CBM50	Modules of approx. 50 residues found attached to various enzymes from families GH18, GH19, GH23, GH24, GH25 and GH73, i.e. enzymes cleaving either chitin or peptidoglycan. Binding to chitopentaose demonstrated in the case of Pteris ryukyuensis chitinase A [Ohnuma T et al. (2008) J. Biol. Chem. 283:5178-87 (PMID: 18083709)]. CBM50 modules are also found in a multitude of other enzymes targeting th…
276	A01859	42.6	6e-195	QRD89348.1		CBM50	Modules of approx. 50 residues found attached to various enzymes from families GH18, GH19, GH23, GH24, GH25 and GH73, i.e. enzymes cleaving either chitin or peptidoglycan. Binding to chitopentaose demonstrated in the case of Pteris ryukyuensis chitinase A [Ohnuma T et al. (2008) J. Biol. Chem. 283:5178-87 (PMID: 18083709)]. CBM50 modules are also found in a multitude of other enzymes targeting th…
277	A01860	49	4.4e-51	VBB80356.1		CBM50	Modules of approx. 50 residues found attached to various enzymes from families GH18, GH19, GH23, GH24, GH25 and GH73, i.e. enzymes cleaving either chitin or peptidoglycan. Binding to chitopentaose demonstrated in the case of Pteris ryukyuensis chitinase A [Ohnuma T et al. (2008) J. Biol. Chem. 283:5178-87 (PMID: 18083709)]. CBM50 modules are also found in a multitude of other enzymes targeting th…
278	A03264	50	1.4e-39	ANH22732.1		CBM50	Modules of approx. 50 residues found attached to various enzymes from families GH18, GH19, GH23, GH24, GH25 and GH73, i.e. enzymes cleaving either chitin or peptidoglycan. Binding to chitopentaose demonstrated in the case of Pteris ryukyuensis chitinase A [Ohnuma T et al. (2008) J. Biol. Chem. 283:5178-87 (PMID: 18083709)]. CBM50 modules are also found in a multitude of other enzymes targeting th…
279	A03265	42.3	7.9e-198	QRD89348.1		CBM50	Modules of approx. 50 residues found attached to various enzymes from families GH18, GH19, GH23, GH24, GH25 and GH73, i.e. enzymes cleaving either chitin or peptidoglycan. Binding to chitopentaose demonstrated in the case of Pteris ryukyuensis chitinase A [Ohnuma T et al. (2008) J. Biol. Chem. 283:5178-87 (PMID: 18083709)]. CBM50 modules are also found in a multitude of other enzymes targeting th…
280	A03458	44.2	4.5e-122	QKD60070.1		CBM50	Modules of approx. 50 residues found attached to various enzymes from families GH18, GH19, GH23, GH24, GH25 and GH73, i.e. enzymes cleaving either chitin or peptidoglycan. Binding to chitopentaose demonstrated in the case of Pteris ryukyuensis chitinase A [Ohnuma T et al. (2008) J. Biol. Chem. 283:5178-87 (PMID: 18083709)]. CBM50 modules are also found in a multitude of other enzymes targeting th…
281	A03776	43.3	4.5e-19	BAZ60060.1		CBM50	Modules of approx. 50 residues found attached to various enzymes from families GH18, GH19, GH23, GH24, GH25 and GH73, i.e. enzymes cleaving either chitin or peptidoglycan. Binding to chitopentaose demonstrated in the case of Pteris ryukyuensis chitinase A [Ohnuma T et al. (2008) J. Biol. Chem. 283:5178-87 (PMID: 18083709)]. CBM50 modules are also found in a multitude of other enzymes targeting th…
282	A06621	44.9	1.6e-95	VBB80752.1		CBM50	Modules of approx. 50 residues found attached to various enzymes from families GH18, GH19, GH23, GH24, GH25 and GH73, i.e. enzymes cleaving either chitin or peptidoglycan. Binding to chitopentaose demonstrated in the case of Pteris ryukyuensis chitinase A [Ohnuma T et al. (2008) J. Biol. Chem. 283:5178-87 (PMID: 18083709)]. CBM50 modules are also found in a multitude of other enzymes targeting th…
283	A07187	41.1	6.1e-189	QRD89348.1		CBM50	Modules of approx. 50 residues found attached to various enzymes from families GH18, GH19, GH23, GH24, GH25 and GH73, i.e. enzymes cleaving either chitin or peptidoglycan. Binding to chitopentaose demonstrated in the case of Pteris ryukyuensis chitinase A [Ohnuma T et al. (2008) J. Biol. Chem. 283:5178-87 (PMID: 18083709)]. CBM50 modules are also found in a multitude of other enzymes targeting th…
284	A07188	49.2	1e-114	VBB80752.1		CBM50	Modules of approx. 50 residues found attached to various enzymes from families GH18, GH19, GH23, GH24, GH25 and GH73, i.e. enzymes cleaving either chitin or peptidoglycan. Binding to chitopentaose demonstrated in the case of Pteris ryukyuensis chitinase A [Ohnuma T et al. (2008) J. Biol. Chem. 283:5178-87 (PMID: 18083709)]. CBM50 modules are also found in a multitude of other enzymes targeting th…
285	A07388	41.8	8.8e-194	BCS25711.1		CBM50	Modules of approx. 50 residues found attached to various enzymes from families GH18, GH19, GH23, GH24, GH25 and GH73, i.e. enzymes cleaving either chitin or peptidoglycan. Binding to chitopentaose demonstrated in the case of Pteris ryukyuensis chitinase A [Ohnuma T et al. (2008) J. Biol. Chem. 283:5178-87 (PMID: 18083709)]. CBM50 modules are also found in a multitude of other enzymes targeting th…
286	A07389	40.7	1.1e-136	QGI87027.1		CBM50	Modules of approx. 50 residues found attached to various enzymes from families GH18, GH19, GH23, GH24, GH25 and GH73, i.e. enzymes cleaving either chitin or peptidoglycan. Binding to chitopentaose demonstrated in the case of Pteris ryukyuensis chitinase A [Ohnuma T et al. (2008) J. Biol. Chem. 283:5178-87 (PMID: 18083709)]. CBM50 modules are also found in a multitude of other enzymes targeting th…
287	A09352	43.5	3e-95	QKD52295.1		CBM50	Modules of approx. 50 residues found attached to various enzymes from families GH18, GH19, GH23, GH24, GH25 and GH73, i.e. enzymes cleaving either chitin or peptidoglycan. Binding to chitopentaose demonstrated in the case of Pteris ryukyuensis chitinase A [Ohnuma T et al. (2008) J. Biol. Chem. 283:5178-87 (PMID: 18083709)]. CBM50 modules are also found in a multitude of other enzymes targeting th…
288	A09353	48	8.7e-237	QUF60511.1		CBM50	Modules of approx. 50 residues found attached to various enzymes from families GH18, GH19, GH23, GH24, GH25 and GH73, i.e. enzymes cleaving either chitin or peptidoglycan. Binding to chitopentaose demonstrated in the case of Pteris ryukyuensis chitinase A [Ohnuma T et al. (2008) J. Biol. Chem. 283:5178-87 (PMID: 18083709)]. CBM50 modules are also found in a multitude of other enzymes targeting th…
289	A10186	46.6	6.2e-191	BCS25711.1		CBM50	Modules of approx. 50 residues found attached to various enzymes from families GH18, GH19, GH23, GH24, GH25 and GH73, i.e. enzymes cleaving either chitin or peptidoglycan. Binding to chitopentaose demonstrated in the case of Pteris ryukyuensis chitinase A [Ohnuma T et al. (2008) J. Biol. Chem. 283:5178-87 (PMID: 18083709)]. CBM50 modules are also found in a multitude of other enzymes targeting th…
290	A10187	53.2	5e-112	VBB80752.1		CBM50	Modules of approx. 50 residues found attached to various enzymes from families GH18, GH19, GH23, GH24, GH25 and GH73, i.e. enzymes cleaving either chitin or peptidoglycan. Binding to chitopentaose demonstrated in the case of Pteris ryukyuensis chitinase A [Ohnuma T et al. (2008) J. Biol. Chem. 283:5178-87 (PMID: 18083709)]. CBM50 modules are also found in a multitude of other enzymes targeting th…
291	A08053	46.2	2.4e-72	QWH26404.1		CBM5	Modules of approx. 60 residues found in bacterial enzymes. Chitin-binding described in several cases. Distantly related to the CBM12 family.
292	A01740	54.2	4.7e-170	CAD70754.1		CBM43	Modules of approx. 90-100 residues found at the C-terminus of GH17 or GH72 enzymatic modules and also sometimes isolated. CBM43 modules sometimes carry a C-terminal membrane anchor. The beta-1,3-glucan binding function has been demonstrated with the olive pollen protein Ole e 10.
293	A09544	66.6	3e-267	QKD59087.1		CBM38	The inulin-binding function has been demonstrated in the case of the cycloinulo-oligosaccharide fructanotransferase from Paenibacillus macerans (Bacillus macerans) by Lee et al. (2004) FEMS Microbiol Lett 234:105-10. (PMID:15109727).
294	A03793	69.4	2.4e-194	AXG24384.1		CBM35	Modules of approx. 130 residues. A module that is conserved in three Cellvibrio xylan-degrading enzymes binds to xylan and the interaction is calcium dependent, while a module from a Cellvibrio mannanase binds to decorated soluble mannans and mannooligosaccharides. A module in a
295	A09838	68.9	7.4e-232	QKD61559.1		CBM35	Modules of approx. 130 residues. A module that is conserved in three Cellvibrio xylan-degrading enzymes binds to xylan and the interaction is calcium dependent, while a module from a Cellvibrio mannanase binds to decorated soluble mannans and mannooligosaccharides. A module in a
296	A09963	71.7	2.6e-215	AEO55402.1		CBM35	Modules of approx. 130 residues. A module that is conserved in three Cellvibrio xylan-degrading enzymes binds to xylan and the interaction is calcium dependent, while a module from a Cellvibrio mannanase binds to decorated soluble mannans and mannooligosaccharides. A module in a
297	A08275	40.8	9.4e-69	ATB44319.1		CBM32	Binding to galactose and lactose has been demonstrated for the module of Micromonospora viridifaciens sialidase (PMID: 16239725). Binding to polygalacturonic acid has been shown for a Yersinia member (PMID: 17292916). Binding to LacNAc (beta-D-galactosyl-1,4-beta-D-N-acetylglucosamine) has been shown for an N-acetylglucosaminidase from Clostridium perfingens (PMID: 16990278).
298	A04278	55.6	1.7e-195	CAA47945.1		CBM20	The granular starch-binding function has been demonstrated in several cases. Interact strongly with cyclodextrins. Often designated as starch-binding domains (SBD).
299	A08282	49	1.9e-156	EAA64118.1		CBM20	The granular starch-binding function has been demonstrated in several cases. Interact strongly with cyclodextrins. Often designated as starch-binding domains (SBD).
300	A09326	63	8.6e-216	AEO64596.1		CBM20	The granular starch-binding function has been demonstrated in several cases. Interact strongly with cyclodextrins. Often designated as starch-binding domains (SBD).
301	A09975	68.1	2.7e-156	EAA34371.2		CBM20	The granular starch-binding function has been demonstrated in several cases. Interact strongly with cyclodextrins. Often designated as starch-binding domains (SBD).
302	A00075	53	1.3e-79	APH81274.1		CBM18	Modules of approx. 40 residues. The chitin-binding function has been demonstrated in many cases. These modules are found attached to a number of chitinase catalytic domains, but also in non-catalytic proteins either in isolation or as multiple repeats.
303	A00621	69.3	8.7e-141	XP_325541.1		CBM18	Modules of approx. 40 residues. The chitin-binding function has been demonstrated in many cases. These modules are found attached to a number of chitinase catalytic domains, but also in non-catalytic proteins either in isolation or as multiple repeats.
304	A01100	46.7	0	QBZ65053.1		CBM18	Modules of approx. 40 residues. The chitin-binding function has been demonstrated in many cases. These modules are found attached to a number of chitinase catalytic domains, but also in non-catalytic proteins either in isolation or as multiple repeats.
305	A01497	42.5	2.5e-109	QPC62143.1		CBM18	Modules of approx. 40 residues. The chitin-binding function has been demonstrated in many cases. These modules are found attached to a number of chitinase catalytic domains, but also in non-catalytic proteins either in isolation or as multiple repeats.
306	A01859	42.6	6e-195	QRD89348.1		CBM18	Modules of approx. 40 residues. The chitin-binding function has been demonstrated in many cases. These modules are found attached to a number of chitinase catalytic domains, but also in non-catalytic proteins either in isolation or as multiple repeats.
307	A03165	41.1	1.7e-176	QPC58010.1		CBM18	Modules of approx. 40 residues. The chitin-binding function has been demonstrated in many cases. These modules are found attached to a number of chitinase catalytic domains, but also in non-catalytic proteins either in isolation or as multiple repeats.
308	A03265	42.3	7.9e-198	QRD89348.1		CBM18	Modules of approx. 40 residues. The chitin-binding function has been demonstrated in many cases. These modules are found attached to a number of chitinase catalytic domains, but also in non-catalytic proteins either in isolation or as multiple repeats.
309	A03460	64.7	2.6e-213	AEN14642.1		CBM18	Modules of approx. 40 residues. The chitin-binding function has been demonstrated in many cases. These modules are found attached to a number of chitinase catalytic domains, but also in non-catalytic proteins either in isolation or as multiple repeats.
310	A06675	46.5	1.3e-47	QIW98851.1		CBM18	Modules of approx. 40 residues. The chitin-binding function has been demonstrated in many cases. These modules are found attached to a number of chitinase catalytic domains, but also in non-catalytic proteins either in isolation or as multiple repeats.
311	A07388	41.8	8.8e-194	BCS25711.1		CBM18	Modules of approx. 40 residues. The chitin-binding function has been demonstrated in many cases. These modules are found attached to a number of chitinase catalytic domains, but also in non-catalytic proteins either in isolation or as multiple repeats.
312	A08910	44	4.2e-223	QDJ94336.1		CBM18	Modules of approx. 40 residues. The chitin-binding function has been demonstrated in many cases. These modules are found attached to a number of chitinase catalytic domains, but also in non-catalytic proteins either in isolation or as multiple repeats.
313	A09353	48	8.7e-237	QUF60511.1		CBM18	Modules of approx. 40 residues. The chitin-binding function has been demonstrated in many cases. These modules are found attached to a number of chitinase catalytic domains, but also in non-catalytic proteins either in isolation or as multiple repeats.
314	A09448	51.9	4.6e-73	BAI44120.1		CBM18	Modules of approx. 40 residues. The chitin-binding function has been demonstrated in many cases. These modules are found attached to a number of chitinase catalytic domains, but also in non-catalytic proteins either in isolation or as multiple repeats.
315	A10236	47	3.2e-16	AEO69275.1		CBM18	Modules of approx. 40 residues. The chitin-binding function has been demonstrated in many cases. These modules are found attached to a number of chitinase catalytic domains, but also in non-catalytic proteins either in isolation or as multiple repeats.
316	A00671	57.3	5.3e-46	AZZ51744.1		CBM13	Modules of approx. 150 residues which always appear as a threefold internal repeat. The only apparent exception to this, xylanase II of Actinomadura sp. FC7 (GenBank U08894), is in fact not completely sequenced. These modules were first identified in several plant lectins such as ricin or agglutinin of Ricinus communis which bind galactose residues. The three-dimensional structure of a plant lect…
317	A05639	45.5	1.9e-92	QRK10898.1		CBM13	Modules of approx. 150 residues which always appear as a threefold internal repeat. The only apparent exception to this, xylanase II of Actinomadura sp. FC7 (GenBank U08894), is in fact not completely sequenced. These modules were first identified in several plant lectins such as ricin or agglutinin of Ricinus communis which bind galactose residues. The three-dimensional structure of a plant lect…
318	A06618	42.3	8.5e-82	BAV06996.1		CBM13	Modules of approx. 150 residues which always appear as a threefold internal repeat. The only apparent exception to this, xylanase II of Actinomadura sp. FC7 (GenBank U08894), is in fact not completely sequenced. These modules were first identified in several plant lectins such as ricin or agglutinin of Ricinus communis which bind galactose residues. The three-dimensional structure of a plant lect…
319	A08954	57.4	3.7e-109	QFU89180.1		CBM13	Modules of approx. 150 residues which always appear as a threefold internal repeat. The only apparent exception to this, xylanase II of Actinomadura sp. FC7 (GenBank U08894), is in fact not completely sequenced. These modules were first identified in several plant lectins such as ricin or agglutinin of Ricinus communis which bind galactose residues. The three-dimensional structure of a plant lect…
320	A03898	53.4	7e-191	QDS74481.1		CBM12	Modules of approx. 40-60 residues. The majority of these modules is found among chitinases where the function is chitin-binding. Distantly related to the CBM5 family.
321	A09819	45.8	1.1e-134	QDS74481.1		CBM12	Modules of approx. 40-60 residues. The majority of these modules is found among chitinases where the function is chitin-binding. Distantly related to the CBM5 family.
322	A00139	68.1	4.3e-163	VBB81502.1		CBM1	Modules of approx. 40 residues found almost exclusively in fungi. The cellulose-binding function has been demonstrated in many cases, and appears to be mediated by three aromatic residues separated by about 10.4 angstrom and which form a flat surface. The only non-fungal occurence of CBM1 is in an algal non-hydrolytic polysaccharide-binding protein which is composed of four repeated CBM1 modules.…
323	A00215	66.2	1.8e-306	AAP57752.1		CBM1	Modules of approx. 40 residues found almost exclusively in fungi. The cellulose-binding function has been demonstrated in many cases, and appears to be mediated by three aromatic residues separated by about 10.4 angstrom and which form a flat surface. The only non-fungal occurence of CBM1 is in an algal non-hydrolytic polysaccharide-binding protein which is composed of four repeated CBM1 modules.…
324	A00248	55.5	1.1e-73	XP_361895.1		CBM1	Modules of approx. 40 residues found almost exclusively in fungi. The cellulose-binding function has been demonstrated in many cases, and appears to be mediated by three aromatic residues separated by about 10.4 angstrom and which form a flat surface. The only non-fungal occurence of CBM1 is in an algal non-hydrolytic polysaccharide-binding protein which is composed of four repeated CBM1 modules.…
325	A00845	45.7	2.3e-57	CAK46515.1		CBM1	Modules of approx. 40 residues found almost exclusively in fungi. The cellulose-binding function has been demonstrated in many cases, and appears to be mediated by three aromatic residues separated by about 10.4 angstrom and which form a flat surface. The only non-fungal occurence of CBM1 is in an algal non-hydrolytic polysaccharide-binding protein which is composed of four repeated CBM1 modules.…
326	A00984	54.8	1.1e-49	VBB87226.1		CBM1	Modules of approx. 40 residues found almost exclusively in fungi. The cellulose-binding function has been demonstrated in many cases, and appears to be mediated by three aromatic residues separated by about 10.4 angstrom and which form a flat surface. The only non-fungal occurence of CBM1 is in an algal non-hydrolytic polysaccharide-binding protein which is composed of four repeated CBM1 modules.…
327	A01275	63.8	4.3e-112	XP_361895.1		CBM1	Modules of approx. 40 residues found almost exclusively in fungi. The cellulose-binding function has been demonstrated in many cases, and appears to be mediated by three aromatic residues separated by about 10.4 angstrom and which form a flat surface. The only non-fungal occurence of CBM1 is in an algal non-hydrolytic polysaccharide-binding protein which is composed of four repeated CBM1 modules.…
328	A01289	52.5	4.4e-183	AFG25592.1		CBM1	Modules of approx. 40 residues found almost exclusively in fungi. The cellulose-binding function has been demonstrated in many cases, and appears to be mediated by three aromatic residues separated by about 10.4 angstrom and which form a flat surface. The only non-fungal occurence of CBM1 is in an algal non-hydrolytic polysaccharide-binding protein which is composed of four repeated CBM1 modules.…
329	A01306	91.6	2.8e-193	VBB81606.1		CBM1	Modules of approx. 40 residues found almost exclusively in fungi. The cellulose-binding function has been demonstrated in many cases, and appears to be mediated by three aromatic residues separated by about 10.4 angstrom and which form a flat surface. The only non-fungal occurence of CBM1 is in an algal non-hydrolytic polysaccharide-binding protein which is composed of four repeated CBM1 modules.…
330	A01632	67.2	6.5e-176	CAH05678.1		CBM1	Modules of approx. 40 residues found almost exclusively in fungi. The cellulose-binding function has been demonstrated in many cases, and appears to be mediated by three aromatic residues separated by about 10.4 angstrom and which form a flat surface. The only non-fungal occurence of CBM1 is in an algal non-hydrolytic polysaccharide-binding protein which is composed of four repeated CBM1 modules.…
331	A01827	71.4	9e-110	VBB79464.1		CBM1	Modules of approx. 40 residues found almost exclusively in fungi. The cellulose-binding function has been demonstrated in many cases, and appears to be mediated by three aromatic residues separated by about 10.4 angstrom and which form a flat surface. The only non-fungal occurence of CBM1 is in an algal non-hydrolytic polysaccharide-binding protein which is composed of four repeated CBM1 modules.…
332	A01835	57.2	6.4e-87	XP_332108.1		CBM1	Modules of approx. 40 residues found almost exclusively in fungi. The cellulose-binding function has been demonstrated in many cases, and appears to be mediated by three aromatic residues separated by about 10.4 angstrom and which form a flat surface. The only non-fungal occurence of CBM1 is in an algal non-hydrolytic polysaccharide-binding protein which is composed of four repeated CBM1 modules.…
333	A01985	67.3	3e-139	VBB79393.1		CBM1	Modules of approx. 40 residues found almost exclusively in fungi. The cellulose-binding function has been demonstrated in many cases, and appears to be mediated by three aromatic residues separated by about 10.4 angstrom and which form a flat surface. The only non-fungal occurence of CBM1 is in an algal non-hydrolytic polysaccharide-binding protein which is composed of four repeated CBM1 modules.…
334	A01986	54.5	2.1e-116	AVN89837.1		CBM1	Modules of approx. 40 residues found almost exclusively in fungi. The cellulose-binding function has been demonstrated in many cases, and appears to be mediated by three aromatic residues separated by about 10.4 angstrom and which form a flat surface. The only non-fungal occurence of CBM1 is in an algal non-hydrolytic polysaccharide-binding protein which is composed of four repeated CBM1 modules.…
335	A02015	66.2	2.8e-81	QBZ53475.1		CBM1	Modules of approx. 40 residues found almost exclusively in fungi. The cellulose-binding function has been demonstrated in many cases, and appears to be mediated by three aromatic residues separated by about 10.4 angstrom and which form a flat surface. The only non-fungal occurence of CBM1 is in an algal non-hydrolytic polysaccharide-binding protein which is composed of four repeated CBM1 modules.…
336	A02788	76.5	4.5e-117	QBZ57551.1		CBM1	Modules of approx. 40 residues found almost exclusively in fungi. The cellulose-binding function has been demonstrated in many cases, and appears to be mediated by three aromatic residues separated by about 10.4 angstrom and which form a flat surface. The only non-fungal occurence of CBM1 is in an algal non-hydrolytic polysaccharide-binding protein which is composed of four repeated CBM1 modules.…
337	A03130	83.6	1.7e-199	VBB79393.1		CBM1	Modules of approx. 40 residues found almost exclusively in fungi. The cellulose-binding function has been demonstrated in many cases, and appears to be mediated by three aromatic residues separated by about 10.4 angstrom and which form a flat surface. The only non-fungal occurence of CBM1 is in an algal non-hydrolytic polysaccharide-binding protein which is composed of four repeated CBM1 modules.…
338	A03477	68	2.8e-204	AXB50469.1		CBM1	Modules of approx. 40 residues found almost exclusively in fungi. The cellulose-binding function has been demonstrated in many cases, and appears to be mediated by three aromatic residues separated by about 10.4 angstrom and which form a flat surface. The only non-fungal occurence of CBM1 is in an algal non-hydrolytic polysaccharide-binding protein which is composed of four repeated CBM1 modules.…
339	A03796	57.5	1.4e-163	AAX60003.1		CBM1	Modules of approx. 40 residues found almost exclusively in fungi. The cellulose-binding function has been demonstrated in many cases, and appears to be mediated by three aromatic residues separated by about 10.4 angstrom and which form a flat surface. The only non-fungal occurence of CBM1 is in an algal non-hydrolytic polysaccharide-binding protein which is composed of four repeated CBM1 modules.…
340	A04347	65.4	2.3e-129	QGI81355.1		CBM1	Modules of approx. 40 residues found almost exclusively in fungi. The cellulose-binding function has been demonstrated in many cases, and appears to be mediated by three aromatic residues separated by about 10.4 angstrom and which form a flat surface. The only non-fungal occurence of CBM1 is in an algal non-hydrolytic polysaccharide-binding protein which is composed of four repeated CBM1 modules.…
341	A04520	65.8	1.8e-94	CAD70564.1		CBM1	Modules of approx. 40 residues found almost exclusively in fungi. The cellulose-binding function has been demonstrated in many cases, and appears to be mediated by three aromatic residues separated by about 10.4 angstrom and which form a flat surface. The only non-fungal occurence of CBM1 is in an algal non-hydrolytic polysaccharide-binding protein which is composed of four repeated CBM1 modules.…
342	A04598	56.8	7e-89	VBB82050.1		CBM1	Modules of approx. 40 residues found almost exclusively in fungi. The cellulose-binding function has been demonstrated in many cases, and appears to be mediated by three aromatic residues separated by about 10.4 angstrom and which form a flat surface. The only non-fungal occurence of CBM1 is in an algal non-hydrolytic polysaccharide-binding protein which is composed of four repeated CBM1 modules.…
343	A05108	63.2	1.1e-175	CEI70359.1		CBM1	Modules of approx. 40 residues found almost exclusively in fungi. The cellulose-binding function has been demonstrated in many cases, and appears to be mediated by three aromatic residues separated by about 10.4 angstrom and which form a flat surface. The only non-fungal occurence of CBM1 is in an algal non-hydrolytic polysaccharide-binding protein which is composed of four repeated CBM1 modules.…
344	A05472	64.6	3.8e-112	QKD62233.1		CBM1	Modules of approx. 40 residues found almost exclusively in fungi. The cellulose-binding function has been demonstrated in many cases, and appears to be mediated by three aromatic residues separated by about 10.4 angstrom and which form a flat surface. The only non-fungal occurence of CBM1 is in an algal non-hydrolytic polysaccharide-binding protein which is composed of four repeated CBM1 modules.…
345	A05517	82	4.2e-141	AAY00847.1		CBM1	Modules of approx. 40 residues found almost exclusively in fungi. The cellulose-binding function has been demonstrated in many cases, and appears to be mediated by three aromatic residues separated by about 10.4 angstrom and which form a flat surface. The only non-fungal occurence of CBM1 is in an algal non-hydrolytic polysaccharide-binding protein which is composed of four repeated CBM1 modules.…
346	A05606	56.7	2.8e-128	QPC62727.1		CBM1	Modules of approx. 40 residues found almost exclusively in fungi. The cellulose-binding function has been demonstrated in many cases, and appears to be mediated by three aromatic residues separated by about 10.4 angstrom and which form a flat surface. The only non-fungal occurence of CBM1 is in an algal non-hydrolytic polysaccharide-binding protein which is composed of four repeated CBM1 modules.…
347	A06153	55.1	6.8e-90	AEO56542.1		CBM1	Modules of approx. 40 residues found almost exclusively in fungi. The cellulose-binding function has been demonstrated in many cases, and appears to be mediated by three aromatic residues separated by about 10.4 angstrom and which form a flat surface. The only non-fungal occurence of CBM1 is in an algal non-hydrolytic polysaccharide-binding protein which is composed of four repeated CBM1 modules.…
348	A06459	51.7	4.7e-114	CAP68330.1		CBM1	Modules of approx. 40 residues found almost exclusively in fungi. The cellulose-binding function has been demonstrated in many cases, and appears to be mediated by three aromatic residues separated by about 10.4 angstrom and which form a flat surface. The only non-fungal occurence of CBM1 is in an algal non-hydrolytic polysaccharide-binding protein which is composed of four repeated CBM1 modules.…
349	A06535	56.7	3.9e-74	AON76800.1		CBM1	Modules of approx. 40 residues found almost exclusively in fungi. The cellulose-binding function has been demonstrated in many cases, and appears to be mediated by three aromatic residues separated by about 10.4 angstrom and which form a flat surface. The only non-fungal occurence of CBM1 is in an algal non-hydrolytic polysaccharide-binding protein which is composed of four repeated CBM1 modules.…
350	A06743	61.2	9.3e-111	EGX53608.1		CBM1	Modules of approx. 40 residues found almost exclusively in fungi. The cellulose-binding function has been demonstrated in many cases, and appears to be mediated by three aromatic residues separated by about 10.4 angstrom and which form a flat surface. The only non-fungal occurence of CBM1 is in an algal non-hydrolytic polysaccharide-binding protein which is composed of four repeated CBM1 modules.…
351	A06870	49.6	7.9e-94	QGI63568.1		CBM1	Modules of approx. 40 residues found almost exclusively in fungi. The cellulose-binding function has been demonstrated in many cases, and appears to be mediated by three aromatic residues separated by about 10.4 angstrom and which form a flat surface. The only non-fungal occurence of CBM1 is in an algal non-hydrolytic polysaccharide-binding protein which is composed of four repeated CBM1 modules.…
352	A07325	68.5	5.2e-113	EGX44104.1		CBM1	Modules of approx. 40 residues found almost exclusively in fungi. The cellulose-binding function has been demonstrated in many cases, and appears to be mediated by three aromatic residues separated by about 10.4 angstrom and which form a flat surface. The only non-fungal occurence of CBM1 is in an algal non-hydrolytic polysaccharide-binding protein which is composed of four repeated CBM1 modules.…
353	A07345	65.1	3e-150	QKD62471.1		CBM1	Modules of approx. 40 residues found almost exclusively in fungi. The cellulose-binding function has been demonstrated in many cases, and appears to be mediated by three aromatic residues separated by about 10.4 angstrom and which form a flat surface. The only non-fungal occurence of CBM1 is in an algal non-hydrolytic polysaccharide-binding protein which is composed of four repeated CBM1 modules.…
354	A07434	43.8	5e-59	EAA36362.1		CBM1	Modules of approx. 40 residues found almost exclusively in fungi. The cellulose-binding function has been demonstrated in many cases, and appears to be mediated by three aromatic residues separated by about 10.4 angstrom and which form a flat surface. The only non-fungal occurence of CBM1 is in an algal non-hydrolytic polysaccharide-binding protein which is composed of four repeated CBM1 modules.…
355	A07505	57.4	2.7e-136	AGW24296.1		CBM1	Modules of approx. 40 residues found almost exclusively in fungi. The cellulose-binding function has been demonstrated in many cases, and appears to be mediated by three aromatic residues separated by about 10.4 angstrom and which form a flat surface. The only non-fungal occurence of CBM1 is in an algal non-hydrolytic polysaccharide-binding protein which is composed of four repeated CBM1 modules.…
356	A07703	58	7.5e-96	QKD62233.1		CBM1	Modules of approx. 40 residues found almost exclusively in fungi. The cellulose-binding function has been demonstrated in many cases, and appears to be mediated by three aromatic residues separated by about 10.4 angstrom and which form a flat surface. The only non-fungal occurence of CBM1 is in an algal non-hydrolytic polysaccharide-binding protein which is composed of four repeated CBM1 modules.…
357	A07817	67.9	2.9e-111	EGX44104.1		CBM1	Modules of approx. 40 residues found almost exclusively in fungi. The cellulose-binding function has been demonstrated in many cases, and appears to be mediated by three aromatic residues separated by about 10.4 angstrom and which form a flat surface. The only non-fungal occurence of CBM1 is in an algal non-hydrolytic polysaccharide-binding protein which is composed of four repeated CBM1 modules.…
358	A08043	62.9	2.1e-138	EGX53608.1		CBM1	Modules of approx. 40 residues found almost exclusively in fungi. The cellulose-binding function has been demonstrated in many cases, and appears to be mediated by three aromatic residues separated by about 10.4 angstrom and which form a flat surface. The only non-fungal occurence of CBM1 is in an algal non-hydrolytic polysaccharide-binding protein which is composed of four repeated CBM1 modules.…
359	A08774	60.5	5.5e-142	QKD61651.1		CBM1	Modules of approx. 40 residues found almost exclusively in fungi. The cellulose-binding function has been demonstrated in many cases, and appears to be mediated by three aromatic residues separated by about 10.4 angstrom and which form a flat surface. The only non-fungal occurence of CBM1 is in an algal non-hydrolytic polysaccharide-binding protein which is composed of four repeated CBM1 modules.…
360	A08810	69.3	1.1e-118	EGX44104.1		CBM1	Modules of approx. 40 residues found almost exclusively in fungi. The cellulose-binding function has been demonstrated in many cases, and appears to be mediated by three aromatic residues separated by about 10.4 angstrom and which form a flat surface. The only non-fungal occurence of CBM1 is in an algal non-hydrolytic polysaccharide-binding protein which is composed of four repeated CBM1 modules.…
361	A08932	57.8	2.8e-278	CCT69443.1		CBM1	Modules of approx. 40 residues found almost exclusively in fungi. The cellulose-binding function has been demonstrated in many cases, and appears to be mediated by three aromatic residues separated by about 10.4 angstrom and which form a flat surface. The only non-fungal occurence of CBM1 is in an algal non-hydrolytic polysaccharide-binding protein which is composed of four repeated CBM1 modules.…
362	A09049	60.5	1.2e-130	EGX51171.1		CBM1	Modules of approx. 40 residues found almost exclusively in fungi. The cellulose-binding function has been demonstrated in many cases, and appears to be mediated by three aromatic residues separated by about 10.4 angstrom and which form a flat surface. The only non-fungal occurence of CBM1 is in an algal non-hydrolytic polysaccharide-binding protein which is composed of four repeated CBM1 modules.…
363	A09253	62.9	2e-277	AAP57752.1		CBM1	Modules of approx. 40 residues found almost exclusively in fungi. The cellulose-binding function has been demonstrated in many cases, and appears to be mediated by three aromatic residues separated by about 10.4 angstrom and which form a flat surface. The only non-fungal occurence of CBM1 is in an algal non-hydrolytic polysaccharide-binding protein which is composed of four repeated CBM1 modules.…
364	A09339	66	5.1e-165	CAP60908.1		CBM1	Modules of approx. 40 residues found almost exclusively in fungi. The cellulose-binding function has been demonstrated in many cases, and appears to be mediated by three aromatic residues separated by about 10.4 angstrom and which form a flat surface. The only non-fungal occurence of CBM1 is in an algal non-hydrolytic polysaccharide-binding protein which is composed of four repeated CBM1 modules.…
365	A09597	71.8	2.4e-127	EGX53608.1		CBM1	Modules of approx. 40 residues found almost exclusively in fungi. The cellulose-binding function has been demonstrated in many cases, and appears to be mediated by three aromatic residues separated by about 10.4 angstrom and which form a flat surface. The only non-fungal occurence of CBM1 is in an algal non-hydrolytic polysaccharide-binding protein which is composed of four repeated CBM1 modules.…
366	A10088	60.7	7.4e-118	CCA72326.1		CBM1	Modules of approx. 40 residues found almost exclusively in fungi. The cellulose-binding function has been demonstrated in many cases, and appears to be mediated by three aromatic residues separated by about 10.4 angstrom and which form a flat surface. The only non-fungal occurence of CBM1 is in an algal non-hydrolytic polysaccharide-binding protein which is composed of four repeated CBM1 modules.…
367	A10277	55.1	7.2e-143	QKD61651.1		CBM1	Modules of approx. 40 residues found almost exclusively in fungi. The cellulose-binding function has been demonstrated in many cases, and appears to be mediated by three aromatic residues separated by about 10.4 angstrom and which form a flat surface. The only non-fungal occurence of CBM1 is in an algal non-hydrolytic polysaccharide-binding protein which is composed of four repeated CBM1 modules.…
368	A02506	40.6	1.3e-36	QSF57377.1		CBM0	Carbohydrate-binding modules not yet assigned to a family.
369	A04064	41	1.3e-41	QSF57377.1		CBM0	Carbohydrate-binding modules not yet assigned to a family.
370	A05840	40.7	9.6e-37	QSF57377.1		CBM0	Carbohydrate-binding modules not yet assigned to a family.
371	A00064	62.7	5.2e-81	CEI62259.1		AA9	AA9 (formerly GH61) proteins are copper-dependent lytic polysaccharide monooxygenases (LPMOs); cleavage of cellulose chains with oxidation of carbons C1 and/or C4 and C-6); lytic cellulose monooxygenase (C1-hydroxylating) (EC 1.14.99.54); lytic cellulose monooxygenase (C4-dehydrogenating) (EC 1.14.99.56)
372	A00719	65.9	5.9e-96	QKD54906.1		AA9	AA9 (formerly GH61) proteins are copper-dependent lytic polysaccharide monooxygenases (LPMOs); cleavage of cellulose chains with oxidation of carbons C1 and/or C4 and C-6); lytic cellulose monooxygenase (C1-hydroxylating) (EC 1.14.99.54); lytic cellulose monooxygenase (C4-dehydrogenating) (EC 1.14.99.56)
373	A00845	45.7	2.3e-57	CAK46515.1		AA9	AA9 (formerly GH61) proteins are copper-dependent lytic polysaccharide monooxygenases (LPMOs); cleavage of cellulose chains with oxidation of carbons C1 and/or C4 and C-6); lytic cellulose monooxygenase (C1-hydroxylating) (EC 1.14.99.54); lytic cellulose monooxygenase (C4-dehydrogenating) (EC 1.14.99.56)
374	A01222	52.2	8.5e-65	AEO68157.1		AA9	AA9 (formerly GH61) proteins are copper-dependent lytic polysaccharide monooxygenases (LPMOs); cleavage of cellulose chains with oxidation of carbons C1 and/or C4 and C-6); lytic cellulose monooxygenase (C1-hydroxylating) (EC 1.14.99.54); lytic cellulose monooxygenase (C4-dehydrogenating) (EC 1.14.99.56)
375	A01305	70.2	2.1e-98	AEO56642.1		AA9	AA9 (formerly GH61) proteins are copper-dependent lytic polysaccharide monooxygenases (LPMOs); cleavage of cellulose chains with oxidation of carbons C1 and/or C4 and C-6); lytic cellulose monooxygenase (C1-hydroxylating) (EC 1.14.99.54); lytic cellulose monooxygenase (C4-dehydrogenating) (EC 1.14.99.56)
376	A01497	42.5	2.5e-109	QPC62143.1		AA9	AA9 (formerly GH61) proteins are copper-dependent lytic polysaccharide monooxygenases (LPMOs); cleavage of cellulose chains with oxidation of carbons C1 and/or C4 and C-6); lytic cellulose monooxygenase (C1-hydroxylating) (EC 1.14.99.54); lytic cellulose monooxygenase (C4-dehydrogenating) (EC 1.14.99.56)
377	A01613	64.8	4.2e-86	QKD53654.1		AA9	AA9 (formerly GH61) proteins are copper-dependent lytic polysaccharide monooxygenases (LPMOs); cleavage of cellulose chains with oxidation of carbons C1 and/or C4 and C-6); lytic cellulose monooxygenase (C1-hydroxylating) (EC 1.14.99.54); lytic cellulose monooxygenase (C4-dehydrogenating) (EC 1.14.99.56)
378	A01732	52.9	2.7e-64	VBB81154.1		AA9	AA9 (formerly GH61) proteins are copper-dependent lytic polysaccharide monooxygenases (LPMOs); cleavage of cellulose chains with oxidation of carbons C1 and/or C4 and C-6); lytic cellulose monooxygenase (C1-hydroxylating) (EC 1.14.99.54); lytic cellulose monooxygenase (C4-dehydrogenating) (EC 1.14.99.56)
379	A01827	71.4	9e-110	VBB79464.1		AA9	AA9 (formerly GH61) proteins are copper-dependent lytic polysaccharide monooxygenases (LPMOs); cleavage of cellulose chains with oxidation of carbons C1 and/or C4 and C-6); lytic cellulose monooxygenase (C1-hydroxylating) (EC 1.14.99.54); lytic cellulose monooxygenase (C4-dehydrogenating) (EC 1.14.99.56)
380	A01908	70.8	2.2e-93	QKD52818.1		AA9	AA9 (formerly GH61) proteins are copper-dependent lytic polysaccharide monooxygenases (LPMOs); cleavage of cellulose chains with oxidation of carbons C1 and/or C4 and C-6); lytic cellulose monooxygenase (C1-hydroxylating) (EC 1.14.99.54); lytic cellulose monooxygenase (C4-dehydrogenating) (EC 1.14.99.56)
381	A02015	66.2	2.8e-81	QBZ53475.1		AA9	AA9 (formerly GH61) proteins are copper-dependent lytic polysaccharide monooxygenases (LPMOs); cleavage of cellulose chains with oxidation of carbons C1 and/or C4 and C-6); lytic cellulose monooxygenase (C1-hydroxylating) (EC 1.14.99.54); lytic cellulose monooxygenase (C4-dehydrogenating) (EC 1.14.99.56)
382	A02283	78.1	7.7e-109	AEO56642.1		AA9	AA9 (formerly GH61) proteins are copper-dependent lytic polysaccharide monooxygenases (LPMOs); cleavage of cellulose chains with oxidation of carbons C1 and/or C4 and C-6); lytic cellulose monooxygenase (C1-hydroxylating) (EC 1.14.99.54); lytic cellulose monooxygenase (C4-dehydrogenating) (EC 1.14.99.56)
383	A02355	62.2	3.2e-87	CEI70335.1		AA9	AA9 (formerly GH61) proteins are copper-dependent lytic polysaccharide monooxygenases (LPMOs); cleavage of cellulose chains with oxidation of carbons C1 and/or C4 and C-6); lytic cellulose monooxygenase (C1-hydroxylating) (EC 1.14.99.54); lytic cellulose monooxygenase (C4-dehydrogenating) (EC 1.14.99.56)
384	A03055	63	4.3e-81	ATQ35955.1		AA9	AA9 (formerly GH61) proteins are copper-dependent lytic polysaccharide monooxygenases (LPMOs); cleavage of cellulose chains with oxidation of carbons C1 and/or C4 and C-6); lytic cellulose monooxygenase (C1-hydroxylating) (EC 1.14.99.54); lytic cellulose monooxygenase (C4-dehydrogenating) (EC 1.14.99.56)
385	A03966	62.5	6.9e-98	CEI62565.1		AA9	AA9 (formerly GH61) proteins are copper-dependent lytic polysaccharide monooxygenases (LPMOs); cleavage of cellulose chains with oxidation of carbons C1 and/or C4 and C-6); lytic cellulose monooxygenase (C1-hydroxylating) (EC 1.14.99.54); lytic cellulose monooxygenase (C4-dehydrogenating) (EC 1.14.99.56)
386	A04600	53.4	1.9e-70	QPC57785.1		AA9	AA9 (formerly GH61) proteins are copper-dependent lytic polysaccharide monooxygenases (LPMOs); cleavage of cellulose chains with oxidation of carbons C1 and/or C4 and C-6); lytic cellulose monooxygenase (C1-hydroxylating) (EC 1.14.99.54); lytic cellulose monooxygenase (C4-dehydrogenating) (EC 1.14.99.56)
387	A06153	55.1	6.8e-90	AEO56542.1		AA9	AA9 (formerly GH61) proteins are copper-dependent lytic polysaccharide monooxygenases (LPMOs); cleavage of cellulose chains with oxidation of carbons C1 and/or C4 and C-6); lytic cellulose monooxygenase (C1-hydroxylating) (EC 1.14.99.54); lytic cellulose monooxygenase (C4-dehydrogenating) (EC 1.14.99.56)
388	A06535	56.7	3.9e-74	AON76800.1		AA9	AA9 (formerly GH61) proteins are copper-dependent lytic polysaccharide monooxygenases (LPMOs); cleavage of cellulose chains with oxidation of carbons C1 and/or C4 and C-6); lytic cellulose monooxygenase (C1-hydroxylating) (EC 1.14.99.54); lytic cellulose monooxygenase (C4-dehydrogenating) (EC 1.14.99.56)
389	A06738	50.8	1.1e-68	CEI67976.1		AA9	AA9 (formerly GH61) proteins are copper-dependent lytic polysaccharide monooxygenases (LPMOs); cleavage of cellulose chains with oxidation of carbons C1 and/or C4 and C-6); lytic cellulose monooxygenase (C1-hydroxylating) (EC 1.14.99.54); lytic cellulose monooxygenase (C4-dehydrogenating) (EC 1.14.99.56)
390	A06870	49.6	7.9e-94	QGI63568.1		AA9	AA9 (formerly GH61) proteins are copper-dependent lytic polysaccharide monooxygenases (LPMOs); cleavage of cellulose chains with oxidation of carbons C1 and/or C4 and C-6); lytic cellulose monooxygenase (C1-hydroxylating) (EC 1.14.99.54); lytic cellulose monooxygenase (C4-dehydrogenating) (EC 1.14.99.56)
391	A06970	64	8.1e-93	CBY01974.1		AA9	AA9 (formerly GH61) proteins are copper-dependent lytic polysaccharide monooxygenases (LPMOs); cleavage of cellulose chains with oxidation of carbons C1 and/or C4 and C-6); lytic cellulose monooxygenase (C1-hydroxylating) (EC 1.14.99.54); lytic cellulose monooxygenase (C4-dehydrogenating) (EC 1.14.99.56)
392	A07325	68.5	5.2e-113	EGX44104.1		AA9	AA9 (formerly GH61) proteins are copper-dependent lytic polysaccharide monooxygenases (LPMOs); cleavage of cellulose chains with oxidation of carbons C1 and/or C4 and C-6); lytic cellulose monooxygenase (C1-hydroxylating) (EC 1.14.99.54); lytic cellulose monooxygenase (C4-dehydrogenating) (EC 1.14.99.56)
393	A07461	56.5	3.2e-75	EAA57051.1		AA9	AA9 (formerly GH61) proteins are copper-dependent lytic polysaccharide monooxygenases (LPMOs); cleavage of cellulose chains with oxidation of carbons C1 and/or C4 and C-6); lytic cellulose monooxygenase (C1-hydroxylating) (EC 1.14.99.54); lytic cellulose monooxygenase (C4-dehydrogenating) (EC 1.14.99.56)
394	A07817	67.9	2.9e-111	EGX44104.1		AA9	AA9 (formerly GH61) proteins are copper-dependent lytic polysaccharide monooxygenases (LPMOs); cleavage of cellulose chains with oxidation of carbons C1 and/or C4 and C-6); lytic cellulose monooxygenase (C1-hydroxylating) (EC 1.14.99.54); lytic cellulose monooxygenase (C4-dehydrogenating) (EC 1.14.99.56)
395	A08035	44.4	2.6e-49	VBB73851.1		AA9	AA9 (formerly GH61) proteins are copper-dependent lytic polysaccharide monooxygenases (LPMOs); cleavage of cellulose chains with oxidation of carbons C1 and/or C4 and C-6); lytic cellulose monooxygenase (C1-hydroxylating) (EC 1.14.99.54); lytic cellulose monooxygenase (C4-dehydrogenating) (EC 1.14.99.56)
396	A08810	69.3	1.1e-118	EGX44104.1		AA9	AA9 (formerly GH61) proteins are copper-dependent lytic polysaccharide monooxygenases (LPMOs); cleavage of cellulose chains with oxidation of carbons C1 and/or C4 and C-6); lytic cellulose monooxygenase (C1-hydroxylating) (EC 1.14.99.54); lytic cellulose monooxygenase (C4-dehydrogenating) (EC 1.14.99.56)
397	A08871	65.6	4.4e-91	QRD03292.1		AA9	AA9 (formerly GH61) proteins are copper-dependent lytic polysaccharide monooxygenases (LPMOs); cleavage of cellulose chains with oxidation of carbons C1 and/or C4 and C-6); lytic cellulose monooxygenase (C1-hydroxylating) (EC 1.14.99.54); lytic cellulose monooxygenase (C4-dehydrogenating) (EC 1.14.99.56)
398	A10189	64.5	1.8e-95	CEI70335.1		AA9	AA9 (formerly GH61) proteins are copper-dependent lytic polysaccharide monooxygenases (LPMOs); cleavage of cellulose chains with oxidation of carbons C1 and/or C4 and C-6); lytic cellulose monooxygenase (C1-hydroxylating) (EC 1.14.99.54); lytic cellulose monooxygenase (C4-dehydrogenating) (EC 1.14.99.56)
399	A10417	64.9	4.5e-91	CEI66496.1		AA9	AA9 (formerly GH61) proteins are copper-dependent lytic polysaccharide monooxygenases (LPMOs); cleavage of cellulose chains with oxidation of carbons C1 and/or C4 and C-6); lytic cellulose monooxygenase (C1-hydroxylating) (EC 1.14.99.54); lytic cellulose monooxygenase (C4-dehydrogenating) (EC 1.14.99.56)
400	A03059	50.1	2.3e-199	CCF31824.1		AA8	Iron reductase domain
401	A06438	61.2	4e-260	CCF31824.1		AA8	Iron reductase domain
402	A08932	57.8	2.8e-278	CCT69443.1		AA8	Iron reductase domain
403	A09350	68.4	1.4e-93	CZS77904.1		AA8	Iron reductase domain
404	A03483	55.8	1.9e-157	QPC58687.1		AA7	glucooligosaccharide oxidase (EC 1.1.3.-); chitooligosaccharide oxidase (EC 1.1.3.-); cellooligosaccharide dehydrogenase (EC 1.1.99.-)
405	A03097	60.3	4.1e-251	EFQ27661.1		AA5_277
406	A03271	60.6	8.5e-260	QGI83803.1		AA5_2
407	A10588	55.4	0	CEI70389.1		AA5_1
408	A01161	75.6	5.1e-258	QKD46566.1		AA4	vanillyl-alcohol oxidase (EC 1.1.3.38)
409	A02141	72.3	4.8e-261	QBZ59383.1		AA3_2
410	A03043	51	6.1e-166	VBB81258.1		AA3_2
411	A03752	73.6	3.6e-267	CEI65611.1		AA3_2
412	A04717	45.3	1.1e-143	QGI84122.1		AA3_2
413	A07186	46.7	4.2e-154	XP_003660923.1		AA3_2
414	A07895	57.7	2.1e-195	ATZ56617.1		AA3_2
415	A10126	62.7	1e-205	QKD61481.1		AA3_2
416	A03059	50.1	2.3e-199	CCF31824.1		AA3_1
417	A06438	61.2	4e-260	CCF31824.1		AA3_1
418	A08230	62.1	1.6e-194	QKD55363.1		AA3_1
419	A08932	57.8	2.8e-278	CCT69443.1		AA3_1
420	A09357	64	8.9e-237	QGI90450.1		AA3	cellobiose dehydrogenase (EC 1.1.99.18); glucose 1-oxidase (EC 1.1.3.4); aryl alcohol oxidase (EC 1.1.3.7); alcohol oxidase (EC 1.1.3.13); pyranose oxidase (EC 1.1.3.10)
421	A00545	63	1.8e-129	CCF45286.1		AA2	manganese peroxidase (EC 1.11.1.13); versatile peroxidase (EC 1.11.1.16); lignin peroxidase (EC 1.11.1.14); peroxidase (EC 1.11.1.-); cytochrome-c peroxidase (EC 1.11.1.5); ascorbate peroxidase (EC 1.11.1.11)
422	A04318	54.2	1.2e-106	QLI65955.1		AA2	manganese peroxidase (EC 1.11.1.13); versatile peroxidase (EC 1.11.1.16); lignin peroxidase (EC 1.11.1.14); peroxidase (EC 1.11.1.-); cytochrome-c peroxidase (EC 1.11.1.5); ascorbate peroxidase (EC 1.11.1.11)
423	A07097	61	1.4e-60	QDS73218.1		AA16	Lytic cellulose monooxygenase (C1-hydroxylating) (EC 1.14.99.54)
424	A09050	60.5	1.4e-56	EHA51809.1		AA16	Lytic cellulose monooxygenase (C1-hydroxylating) (EC 1.14.99.54)
425	A08351	62.4	2.6e-101	QGJ00242.1		AA14	AA14 proteins are copper-dependent lytic polysaccharide monooxygenases (LPMOs); cleavage of xylan with oxidation of C-1 has been demonstrated for two AA14 LPMOs from Trametes coccinea (Pycnoporus coccineus); lytic xylan monooxygenase / xylan oxidase (glycosidic bond-cleaving) (EC 1.14.99.-)
426	A09975	68.1	2.7e-156	EAA34371.2		AA13	AA13 proteins are copper-dependent lytic polysaccharide monooxygenases (LPMOs); cleavage of starch with oxidation of C-1 at the site of cleavage has been demonstrated for the LPMO encoded by gene NCU08746 from Neurospora crassa; lytic starch monooxygenase / starch oxidase (glycosidic bond-cleaving) (EC 1.14.99.55)
427	A00284	52.9	2.7e-111	QUC21958.1		AA12	The pyrroloquinoline quinone-dependent oxidoreductase activity was demonstrated for the CC1G_09525 protein of Coprinopsis cinerea.
428	A04184	48.7	3.8e-106	CEF78754.1		AA12	The pyrroloquinoline quinone-dependent oxidoreductase activity was demonstrated for the CC1G_09525 protein of Coprinopsis cinerea.
429	A06158	53.1	8.6e-68	QPH05754.1		AA11	AA11 proteins are copper-dependent lytic polysaccharide monooxygenases (LPMOs); cleavage of chitin chains with oxidation of C-1 has been demonstrated for a AA11 LPMO from Aspergillus oryzae;
430	A08182	47.6	6.3e-78	QPC71229.1		AA11	AA11 proteins are copper-dependent lytic polysaccharide monooxygenases (LPMOs); cleavage of chitin chains with oxidation of C-1 has been demonstrated for a AA11 LPMO from Aspergillus oryzae;
431	A08744	46.2	6.9e-81	QGJ01624.1		AA11	AA11 proteins are copper-dependent lytic polysaccharide monooxygenases (LPMOs); cleavage of chitin chains with oxidation of C-1 has been demonstrated for a AA11 LPMO from Aspergillus oryzae;
432	A03200	78.7	8.9e-265	QGI63809.1		AA1_3
433	A00588	62.1	3.2e-217	QLI66871.1		AA1_2
434	A03723	74.2	6.3e-264	QOX58957.1		AA1_2
435	A09201	63.2	3.2e-206	AUS45867.1		AA1_2
436	A01826	52	7.1e-174	QBZ59810.1		AA1	Laccase / p-diphenol:oxygen oxidoreductase / ferroxidase (EC 1.10.3.2); ; ferroxidase (EC 1.10.3.-); Laccase-like multicopper oxidase (EC 1.10.3.-)
437	A02346	60	6.7e-192	QRC97604.1		AA1	Laccase / p-diphenol:oxygen oxidoreductase / ferroxidase (EC 1.10.3.2); ; ferroxidase (EC 1.10.3.-); Laccase-like multicopper oxidase (EC 1.10.3.-)
438	A05799	58.3	1.1e-186	QRC98601.1		AA1	Laccase / p-diphenol:oxygen oxidoreductase / ferroxidase (EC 1.10.3.2); ; ferroxidase (EC 1.10.3.-); Laccase-like multicopper oxidase (EC 1.10.3.-)
439	A08055	64.3	6.1e-238	QRC97604.1		AA1	Laccase / p-diphenol:oxygen oxidoreductase / ferroxidase (EC 1.10.3.2); ; ferroxidase (EC 1.10.3.-); Laccase-like multicopper oxidase (EC 1.10.3.-)
440	A03278	42.5	4.7e-106	QKD59397.1		AA0
441	A04410	44.7	1.1e-33	SMR44317.1		AA0
442	A06176	48.9	2.2e-87	QGI89834.1		AA0
443	A07947	47.2	4.8e-233	VBB76056.1		AA0
444	A10718	70.9	0	QPC71243.1		AA0

## Sheet: Table S2.
Table S2 Results of effector prediction and annotation
Number	Gene ID	Effector prediction results					CAZY family	results of HCPF prediction
		Cytoplasmic effector	Apoplastic effector	Non-effector	Effector Prediction			PHI-base accession	Protein ID	Gene Name	Pathogen ID	Pathogen species	Disease Name	Host species	Gene Function	Experimental evidence	Mutant Phenotype
1	A00014	Y (0.527)	-	-	Cytoplasmic effector		GH114	NA	NA	NA	NA	NA	NA	NA	NA	NA	NA
2	A00064	-	Y (0.509)	-	Apoplastic effector		AA9	NA	NA	NA	NA	NA	NA	NA	NA	NA	NA
3	A00096	-	Y (0.583)	-	Apoplastic effector		PL1_7	NA	NA	NA	NA	NA	NA	NA	NA	NA	NA
4	A00099	Y (0.602)	Y (0.562)	-	Cytoplasmic/apoplastic effector		NA	NA	NA	NA	NA	NA	NA	NA	NA	NA	NA
5	A00123	-	Y (0.524)	-	Apoplastic effector		NA	NA	NA	NA	NA	NA	NA	NA	NA	NA	NA
6	A00137	Y (0.826)	Y (0.505)	-	Cytoplasmic/apoplastic effector		NA	NA	NA	NA	NA	NA	NA	NA	NA	NA	NA
7	A00147	Y (0.887)	Y (0.526)	-	Cytoplasmic/apoplastic effector		NA	NA	NA	NA	NA	NA	NA	NA	NA	NA	NA
8	A00182	Y (0.87)	Y (0.672)	-	Cytoplasmic/apoplastic effector		NA	NA	NA	NA	NA	NA	NA	NA	NA	NA	NA
9	A00204	Y (0.692)	-	-	Cytoplasmic effector		NA	NA	NA	NA	NA	NA	NA	NA	NA	NA	NA
10	A00217	Y (0.745)	Y (0.782)	-	Apoplastic/cytoplasmic effector		NA	NA	NA	NA	NA	NA	NA	NA	NA	NA	NA
11	A00222	-	Y (0.549)	-	Apoplastic effector		GH12	NA	NA	NA	NA	NA	NA	NA	NA	NA	NA
12	A00248	-	Y (0.532)	-	Apoplastic effector		NA	NA	NA	NA	NA	NA	NA	NA	NA	NA	NA
13	A00250	Y (0.565)	-	-	Cytoplasmic effector		NA	NA	NA	NA	NA	NA	NA	NA	NA	NA	NA
14	A00252	Y (0.546)	-	-	Cytoplasmic effector		NA	NA	NA	NA	NA	NA	NA	NA	NA	NA	NA
15	A00255	Y (0.868)	Y (0.727)	-	Cytoplasmic/apoplastic effector		PL3_2	NA	NA	NA	NA	NA	NA	NA	NA	NA	NA
16	A00278	Y (0.589)	Y (0.504)	-	Cytoplasmic/apoplastic effector		NA	NA	NA	NA	NA	NA	NA	NA	NA	NA	NA
17	A00296	-	Y (0.608)	-	Apoplastic effector		NA	NA	NA	NA	NA	NA	NA	NA	NA	NA	NA
18	A00298	Y (0.899)	Y (0.595)	-	Cytoplasmic/apoplastic effector		NA	NA	NA	NA	NA	NA	NA	NA	NA	NA	NA
19	A00318	Y (0.727)	Y (0.756)	-	Apoplastic/cytoplasmic effector		PL3_2	NA	NA	NA	NA	NA	NA	NA	NA	NA	NA
20	A00394	Y (0.884)	-	-	Cytoplasmic effector		NA	NA	NA	NA	NA	NA	NA	NA	NA	NA	NA
21	A00401	-	Y (0.591)	-	Apoplastic effector		NA	NA	NA	NA	NA	NA	NA	NA	NA	NA	NA
22	A00483	Y (0.798)	-	-	Cytoplasmic effector		NA	NA	NA	NA	NA	NA	NA	NA	NA	NA	NA
23	A00485	Y (0.532)	-	-	Cytoplasmic effector		NA	NA	NA	NA	NA	NA	NA	NA	NA	NA	NA
24	A00495	Y (0.597)	Y (0.537)	-	Cytoplasmic/apoplastic effector		NA	NA	NA	NA	NA	NA	NA	NA	NA	NA	NA
25	A00496	-	Y (0.51)	-	Apoplastic effector		CE5	NA	NA	NA	NA	NA	NA	NA	NA	NA	NA
26	A00497	Y (0.517)	Y (0.792)	-	Apoplastic/cytoplasmic effector		NA	NA	NA	NA	NA	NA	NA	NA	NA	NA	NA
27	A00547	Y (0.59)	-	-	Cytoplasmic effector		NA	NA	NA	NA	NA	NA	NA	NA	NA	NA	NA
28	A00551	Y (0.791)	Y (0.793)	-	Apoplastic/cytoplasmic effector		NA	NA	NA	NA	NA	NA	NA	NA	NA	NA	NA
29	A00621	-	Y (0.547)	-	Apoplastic effector		GH16_19	NA	NA	NA	NA	NA	NA	NA	NA	NA	NA
30	A00671	-	Y (0.728)	-	Apoplastic effector		NA	NA	NA	NA	NA	NA	NA	NA	NA	NA	NA
31	A00680	-	Y (0.557)	-	Apoplastic effector		PL1_2	NA	NA	NA	NA	NA	NA	NA	NA	NA	NA
32	A00683	-	Y (0.566)	-	Apoplastic effector		NA	NA	NA	NA	NA	NA	NA	NA	NA	NA	NA
33	A00684	-	Y (0.582)	-	Apoplastic effector		PL9_3	NA	NA	NA	NA	NA	NA	NA	NA	NA	NA
34	A00719	-	Y (0.604)	-	Apoplastic effector		AA9	NA	NA	NA	NA	NA	NA	NA	NA	NA	NA
35	A00906	Y (0.864)	Y (0.592)	-	Cytoplasmic/apoplastic effector		NA	NA	NA	NA	NA	NA	NA	NA	NA	NA	NA
36	A00909	Y (0.795)	Y (0.837)	-	Apoplastic/cytoplasmic effector		NA	NA	NA	NA	NA	NA	NA	NA	NA	NA	NA
37	A00918	-	Y (0.558)	-	Apoplastic effector		NA	NA	NA	NA	NA	NA	NA	NA	NA	NA	NA
38	A00963	Y (0.934)	Y (0.877)	-	Cytoplasmic/apoplastic effector		NA	NA	NA	NA	NA	NA	NA	NA	NA	NA	NA
39	A00984	-	Y (0.707)	-	Apoplastic effector		NA	NA	NA	NA	NA	NA	NA	NA	NA	NA	NA
40	A01046	Y (0.85)	Y (0.779)	-	Cytoplasmic/apoplastic effector		NA	NA	NA	NA	NA	NA	NA	NA	NA	NA	NA
41	A01050	Y (0.7)	-	-	Cytoplasmic effector		NA	NA	NA	NA	NA	NA	NA	NA	NA	NA	NA
42	A01056	Y (0.687)	Y (0.567)	-	Cytoplasmic/apoplastic effector		NA	NA	NA	NA	NA	NA	NA	NA	NA	NA	NA
43	A01064	Y (0.73)	-	-	Cytoplasmic effector		NA	NA	NA	NA	NA	NA	NA	NA	NA	NA	NA
44	A01067	-	Y (0.673)	-	Apoplastic effector		NA	NA	NA	NA	NA	NA	NA	NA	NA	NA	NA
45	A01098	Y (0.91)	-	-	Cytoplasmic effector		NA	NA	NA	NA	NA	NA	NA	NA	NA	NA	NA
46	A01113	-	Y (0.646)	-	Apoplastic effector		NA	NA	NA	NA	NA	NA	NA	NA	NA	NA	NA
47	A01116	Y (0.675)	-	-	Cytoplasmic effector		NA	NA	NA	NA	NA	NA	NA	NA	NA	NA	NA
48	A01132	Y (0.779)	-	-	Cytoplasmic effector		NA	NA	NA	NA	NA	NA	NA	NA	NA	NA	NA
49	A01146	-	Y (0.666)	-	Apoplastic effector		NA	NA	NA	NA	NA	NA	NA	NA	NA	NA	NA
50	A01186	Y (0.92)	Y (0.863)	-	Cytoplasmic/apoplastic effector		NA	NA	NA	NA	NA	NA	NA	NA	NA	NA	NA
51	A01222	-	Y (0.594)	-	Apoplastic effector		AA9	NA	NA	NA	NA	NA	NA	NA	NA	NA	NA
52	A01253	Y (0.738)	Y (0.938)	-	Apoplastic/cytoplasmic effector		NA	NA	NA	NA	NA	NA	NA	NA	NA	NA	NA
53	A01303	Y (0.513)	-	-	Cytoplasmic effector		NA	NA	NA	NA	NA	NA	NA	NA	NA	NA	NA
54	A01305	-	Y (0.683)	-	Apoplastic effector		AA9	NA	NA	NA	NA	NA	NA	NA	NA	NA	NA
55	A01309	Y (0.747)	-	-	Cytoplasmic effector		NA	NA	NA	NA	NA	NA	NA	NA	NA	NA	NA
56	A01324	Y (0.79)	-	-	Cytoplasmic effector		NA	NA	NA	NA	NA	NA	NA	NA	NA	NA	NA
57	A01388	Y (0.644)	-	-	Cytoplasmic effector		NA	NA	NA	NA	NA	NA	NA	NA	NA	NA	NA
58	A01432	Y (0.919)	Y (0.923)	-	Apoplastic/cytoplasmic effector		NA	NA	NA	NA	NA	NA	NA	NA	NA	NA	NA
59	A01476	Y (0.956)	Y (0.864)	-	Cytoplasmic/apoplastic effector		NA	NA	NA	NA	NA	NA	NA	NA	NA	NA	NA
60	A01505	Y (0.958)	-	-	Cytoplasmic effector		NA	NA	NA	NA	NA	NA	NA	NA	NA	NA	NA
61	A01606	Y (0.633)	Y (0.616)	-	Cytoplasmic/apoplastic effector		PL3_2	NA	NA	NA	NA	NA	NA	NA	NA	NA	NA
62	A01616	-	Y (0.672)	-	Apoplastic effector		CE5	NA	NA	NA	NA	NA	NA	NA	NA	NA	NA
63	A01660	-	Y (0.606)	-	Apoplastic effector		PL1_4	NA	NA	NA	NA	NA	NA	NA	NA	NA	NA
64	A01732	-	Y (0.56)	-	Apoplastic effector		AA9	NA	NA	NA	NA	NA	NA	NA	NA	NA	NA
65	A01820	Y (0.917)	-	-	Cytoplasmic effector		NA	NA	NA	NA	NA	NA	NA	NA	NA	NA	NA
66	A01827	-	Y (0.523)	-	Apoplastic effector		AA9	NA	NA	NA	NA	NA	NA	NA	NA	NA	NA
67	A01828	Y (0.685)	Y (0.606)	-	Cytoplasmic/apoplastic effector		NA	NA	NA	NA	NA	NA	NA	NA	NA	NA	NA
68	A01844	Y (0.675)	Y (0.686)	-	Apoplastic/cytoplasmic effector		NA	NA	NA	NA	NA	NA	NA	NA	NA	NA	NA
69	A01890	-	Y (0.696)	-	Apoplastic effector		PL1_7	NA	NA	NA	NA	NA	NA	NA	NA	NA	NA
70	A01909	-	Y (0.531)	-	Apoplastic effector		NA	NA	NA	NA	NA	NA	NA	NA	NA	NA	NA
71	A01965	Y (0.619)	-	-	Cytoplasmic effector		NA	NA	NA	NA	NA	NA	NA	NA	NA	NA	NA
72	A01994	Y (0.583)	Y (0.845)	-	Apoplastic/cytoplasmic effector		NA	NA	NA	NA	NA	NA	NA	NA	NA	NA	NA
73	A02029	Y (0.887)	-	-	Cytoplasmic effector		NA	NA	NA	NA	NA	NA	NA	NA	NA	NA	NA
74	A02036	Y (0.657)	Y (0.628)	-	Cytoplasmic/apoplastic effector		NA	NA	NA	NA	NA	NA	NA	NA	NA	NA	NA
75	A02152	Y (0.546)	-	-	Cytoplasmic effector		NA	NA	NA	NA	NA	NA	NA	NA	NA	NA	NA
76	A02158	Y (0.64)	Y (0.741)	-	Apoplastic/cytoplasmic effector		NA	NA	NA	NA	NA	NA	NA	NA	NA	NA	NA
77	A02181	Y (0.529)	-	-	Cytoplasmic effector		NA	NA	NA	NA	NA	NA	NA	NA	NA	NA	NA
78	A02201	-	Y (0.773)	-	Apoplastic effector		NA	NA	NA	NA	NA	NA	NA	NA	NA	NA	NA
79	A02253	Y (0.564)	-	-	Cytoplasmic effector		NA	NA	NA	NA	NA	NA	NA	NA	NA	NA	NA
80	A02280	Y (0.568)	-	-	Cytoplasmic effector		CE5	PHI:2849	Q99174	cutA	169388	Fusarium solani	Storage Rots	Cucurbita moschata (related: crookneck pumpkin)	Cutinase	gene deletion: full	unaffected pathogenicity
81	A02283	-	Y (0.584)	-	Apoplastic effector		AA9	NA	NA	NA	NA	NA	NA	NA	NA	NA	NA
82	A02356	Y (0.76)	-	-	Cytoplasmic effector		NA	NA	NA	NA	NA	NA	NA	NA	NA	NA	NA
83	A02396	Y (0.608)	-	-	Cytoplasmic effector		NA	PHI:7650	I1RH65	FgPR-IL-3	5518	Fusarium graminearum	Fusarium head blight	Triticum aestivum (related: bread wheat)	Uncharacterized protein	gene deletion: full	unaffected pathogenicity
84	A02412	-	Y (0.536)	-	Apoplastic effector		NA	NA	NA	NA	NA	NA	NA	NA	NA	NA	NA
85	A02428	Y (0.796)	Y (0.904)	-	Apoplastic/cytoplasmic effector		NA	NA	NA	NA	NA	NA	NA	NA	NA	NA	NA
86	A02436	Y (0.518)	-	-	Cytoplasmic effector		NA	NA	NA	NA	NA	NA	NA	NA	NA	NA	NA
87	A02459	Y (0.956)	Y (0.774)	-	Cytoplasmic/apoplastic effector		NA	NA	NA	NA	NA	NA	NA	NA	NA	NA	NA
88	A02520	Y (0.6)	-	-	Cytoplasmic effector		NA	NA	NA	NA	NA	NA	NA	NA	NA	NA	NA
89	A02539	Y (0.589)	-	-	Cytoplasmic effector		NA	NA	NA	NA	NA	NA	NA	NA	NA	NA	NA
90	A02590	Y (0.894)	-	-	Cytoplasmic effector		NA	NA	NA	NA	NA	NA	NA	NA	NA	NA	NA
91	A02599	Y (0.619)	Y (0.593)	-	Cytoplasmic/apoplastic effector		NA	NA	NA	NA	NA	NA	NA	NA	NA	NA	NA
92	A02652	Y (0.872)	-	-	Cytoplasmic effector		NA	NA	NA	NA	NA	NA	NA	NA	NA	NA	NA
93	A02669	Y (0.584)	-	-	Cytoplasmic effector		NA	NA	NA	NA	NA	NA	NA	NA	NA	NA	NA
94	A02687	Y (0.612)	-	-	Cytoplasmic effector		NA	NA	NA	NA	NA	NA	NA	NA	NA	NA	NA
95	A02734	Y (0.688)	Y (0.7)	-	Apoplastic/cytoplasmic effector		NA	NA	NA	NA	NA	NA	NA	NA	NA	NA	NA
96	A02759	Y (0.567)	-	-	Cytoplasmic effector		NA	NA	NA	NA	NA	NA	NA	NA	NA	NA	NA
97	A02815	Y (0.552)	-	-	Cytoplasmic effector		NA	NA	NA	NA	NA	NA	NA	NA	NA	NA	NA
98	A02852	Y (0.79)	Y (0.835)	-	Apoplastic/cytoplasmic effector		NA	NA	NA	NA	NA	NA	NA	NA	NA	NA	NA
99	A02867	Y (0.666)	-	-	Cytoplasmic effector		NA	NA	NA	NA	NA	NA	NA	NA	NA	NA	NA
100	A02905	-	Y (0.575)	-	Apoplastic effector		PL9_3	NA	NA	NA	NA	NA	NA	NA	NA	NA	NA
101	A02933	Y (0.525)	-	-	Cytoplasmic effector		NA	NA	NA	NA	NA	NA	NA	NA	NA	NA	NA
102	A02934	Y (0.911)	Y (0.618)	-	Cytoplasmic/apoplastic effector		NA	NA	NA	NA	NA	NA	NA	NA	NA	NA	NA
103	A02941	Y (0.923)	Y (0.764)	-	Cytoplasmic/apoplastic effector		NA	NA	NA	NA	NA	NA	NA	NA	NA	NA	NA
104	A02950	Y (0.699)	Y (0.531)	-	Cytoplasmic/apoplastic effector		NA	NA	NA	NA	NA	NA	NA	NA	NA	NA	NA
105	A02990	-	Y (0.581)	-	Apoplastic effector		GH24	NA	NA	NA	NA	NA	NA	NA	NA	NA	NA
106	A03003	Y (0.628)	-	-	Cytoplasmic effector		NA	NA	NA	NA	NA	NA	NA	NA	NA	NA	NA
107	A03009	Y (0.88)	Y (0.931)	-	Apoplastic/cytoplasmic effector		NA	NA	NA	NA	NA	NA	NA	NA	NA	NA	NA
108	A03055	-	Y (0.56)	-	Apoplastic effector		AA9	PHI:1581	I1RPX8	GzOB021	5518	Fusarium graminearum	Fusarium Ear Blight	Triticum (related: wheat)	transcription factor	gene deletion	unaffected pathogenicity
109	A03066	Y (0.799)	-	-	Cytoplasmic effector		NA	NA	NA	NA	NA	NA	NA	NA	NA	NA	NA
110	A03149	-	Y (0.685)	-	Apoplastic effector		NA	NA	NA	NA	NA	NA	NA	NA	NA	NA	NA
111	A03161	Y (0.599)	-	-	Cytoplasmic effector		NA	NA	NA	NA	NA	NA	NA	NA	NA	NA	NA
112	A03173	-	Y (0.615)	-	Apoplastic effector		NA	NA	NA	NA	NA	NA	NA	NA	NA	NA	NA
113	A03174	Y (0.815)	Y (0.774)	-	Cytoplasmic/apoplastic effector		NA	NA	NA	NA	NA	NA	NA	NA	NA	NA	NA
114	A03233	Y (0.525)	-	-	Cytoplasmic effector		NA	NA	NA	NA	NA	NA	NA	NA	NA	NA	NA
115	A03241	Y (0.894)	Y (0.568)	-	Cytoplasmic/apoplastic effector		NA	NA	NA	NA	NA	NA	NA	NA	NA	NA	NA
116	A03242	Y (0.813)	-	-	Cytoplasmic effector		NA	NA	NA	NA	NA	NA	NA	NA	NA	NA	NA
117	A03249	Y (0.859)	Y (0.764)	-	Cytoplasmic/apoplastic effector		NA	NA	NA	NA	NA	NA	NA	NA	NA	NA	NA
118	A03257	Y (0.756)	-	-	Cytoplasmic effector		NA	NA	NA	NA	NA	NA	NA	NA	NA	NA	NA
119	A03264	-	Y (0.703)	-	Apoplastic effector		NA	PHI:6831	G2WSX9	Vd4LysM	27337	Verticillium dahliae	vascular wilt	Nicotiana benthamiana (no common name found)	Effector protein	Gene mutation	effector (plant avirulence determinant)
120	A03327	-	Y (0.677)	-	Apoplastic effector		NA	NA	NA	NA	NA	NA	NA	NA	NA	NA	NA
121	A03346	Y (0.789)	-	-	Cytoplasmic effector		NA	NA	NA	NA	NA	NA	NA	NA	NA	NA	NA
122	A03454	Y (0.737)	-	-	Cytoplasmic effector		NA	NA	NA	NA	NA	NA	NA	NA	NA	NA	NA
123	A03477	-	Y (0.83)	-	Apoplastic effector		GH7	NA	NA	NA	NA	NA	NA	NA	NA	NA	NA
124	A03493	-	Y (0.575)	-	Apoplastic effector		NA	PHI:256	Q96TN6	GAS1	318829	Magnaporthe oryzae	Rice Blast	Oryza sativa (related: rice)	Appressorial penetration	gene deletion; gene complementation	reduced virulence
125	A03495	-	Y (0.713)	-	Apoplastic effector		CE5	NA	NA	NA	NA	NA	NA	NA	NA	NA	NA
126	A03499	Y (0.739)	Y (0.722)	-	Cytoplasmic/apoplastic effector		PL3_2	PHI:180	Q00845	PELD	169388	Fusarium solani	Root Rot	Pisum sativum (related: pea)	Pectate lyase	gene disruption; gene complementation	reduced virulence
127	A03515	Y (0.806)	-	-	Cytoplasmic effector		NA	NA	NA	NA	NA	NA	NA	NA	NA	NA	NA
128	A03552	Y (0.633)	Y (0.851)	-	Apoplastic/cytoplasmic effector		NA	NA	NA	NA	NA	NA	NA	NA	NA	NA	NA
129	A03556	Y (0.885)	-	-	Cytoplasmic effector		NA	PHI:548__PHI:2305	NA
130	A03578	-	Y (0.626)	-	Apoplastic effector		NA	NA	NA	NA	NA	NA	NA	NA	NA	NA	NA
131	A03586	-	Y (0.507)	-	Apoplastic effector		NA	NA	NA	NA	NA	NA	NA	NA	NA	NA	NA
132	A03588	Y (0.521)	Y (0.597)	-	Apoplastic/cytoplasmic effector		NA	NA	NA	NA	NA	NA	NA	NA	NA	NA	NA
133	A03633	Y (0.832)	-	-	Cytoplasmic effector		PL1_4	NA	NA	NA	NA	NA	NA	NA	NA	NA	NA
134	A03685	-	Y (0.545)	-	Apoplastic effector		NA	PHI:3226	T2C7K6	pnl1	36651	Penicillium digitatum	Green Mold Rot	Citrus sinensis (related: sweet orange)	pectin lyase	gene deletion: full	reduced virulence
135	A03699	Y (0.53)	Y (0.6)	-	Apoplastic/cytoplasmic effector		NA	NA	NA	NA	NA	NA	NA	NA	NA	NA	NA
136	A03702	Y (0.891)	Y (0.661)	-	Cytoplasmic/apoplastic effector		NA	NA	NA	NA	NA	NA	NA	NA	NA	NA	NA
137	A03737	Y (0.762)	-	-	Cytoplasmic effector		NA	NA	NA	NA	NA	NA	NA	NA	NA	NA	NA
138	A03746	Y (0.836)	-	-	Cytoplasmic effector		NA	NA	NA	NA	NA	NA	NA	NA	NA	NA	NA
139	A03771	Y (0.543)	Y (0.774)	-	Apoplastic/cytoplasmic effector		NA	NA	NA	NA	NA	NA	NA	NA	NA	NA	NA
140	A03796	-	Y (0.619)	-	Apoplastic effector		GH7/CBM1	NA	NA	NA	NA	NA	NA	NA	NA	NA	NA
141	A03846	Y (0.507)	-	-	Cytoplasmic effector		NA	NA	NA	NA	NA	NA	NA	NA	NA	NA	NA
142	A03968	Y (0.543)	-	-	Cytoplasmic effector		CE5	NA	NA	NA	NA	NA	NA	NA	NA	NA	NA
143	A04010	-	Y (0.733)	-	Apoplastic effector		NA	PHI:2849	Q99174	cutA	169388	Fusarium solani	Storage Rots	Cucurbita moschata (related: crookneck pumpkin)	Cutinase	gene deletion: full	unaffected pathogenicity
144	A04034	-	Y (0.616)	-	Apoplastic effector		NA	NA	NA	NA	NA	NA	NA	NA	NA	NA	NA
145	A04055	Y (0.827)	Y (0.851)	-	Apoplastic/cytoplasmic effector		NA	NA	NA	NA	NA	NA	NA	NA	NA	NA	NA
146	A04080	-	Y (0.718)	-	Apoplastic effector		NA	NA	NA	NA	NA	NA	NA	NA	NA	NA	NA
147	A04099	Y (0.877)	Y (0.553)	-	Cytoplasmic/apoplastic effector		NA	NA	NA	NA	NA	NA	NA	NA	NA	NA	NA
148	A04101	Y (0.679)	Y (0.96)	-	Apoplastic/cytoplasmic effector		NA	NA	NA	NA	NA	NA	NA	NA	NA	NA	NA
149	A04154	-	Y (0.558)	-	Apoplastic effector		NA	PHI:479	C5P3X6	MEP1	199306	Coccidioides posadasii	Respiratory Disease	Mus musculus (related: house mouse)	Metalloproteinase	gene disruption; gene complementation	reduced virulence
150	A04162	Y (0.798)	Y (0.649)	-	Cytoplasmic/apoplastic effector		NA	NA	NA	NA	NA	NA	NA	NA	NA	NA	NA
151	A04313	Y (0.57)	Y (0.701)	-	Apoplastic/cytoplasmic effector		NA	NA	NA	NA	NA	NA	NA	NA	NA	NA	NA
152	A04375	Y (0.77)	-	-	Cytoplasmic effector		NA	NA	NA	NA	NA	NA	NA	NA	NA	NA	NA
153	A04399	Y (0.8)	-	-	Cytoplasmic effector		NA	NA	NA	NA	NA	NA	NA	NA	NA	NA	NA
154	A04400	Y (0.841)	-	-	Cytoplasmic effector		NA	NA	NA	NA	NA	NA	NA	NA	NA	NA	NA
155	A04401	Y (0.728)	-	-	Cytoplasmic effector		NA	NA	NA	NA	NA	NA	NA	NA	NA	NA	NA
156	A04410	-	Y (0.663)	-	Apoplastic effector		AA8	NA	NA	NA	NA	NA	NA	NA	NA	NA	NA
157	A04435	-	Y (0.569)	-	Apoplastic effector		NA	NA	NA	NA	NA	NA	NA	NA	NA	NA	NA
158	A04448	-	Y (0.639)	-	Apoplastic effector		GH28	NA	NA	NA	NA	NA	NA	NA	NA	NA	NA
159	A04452	-	Y (0.513)	-	Apoplastic effector		NA	NA	NA	NA	NA	NA	NA	NA	NA	NA	NA
160	A04463	-	Y (0.682)	-	Apoplastic effector		NA	NA	NA	NA	NA	NA	NA	NA	NA	NA	NA
161	A04478	Y (0.682)	Y (0.536)	-	Cytoplasmic/apoplastic effector		NA	NA	NA	NA	NA	NA	NA	NA	NA	NA	NA
162	A04490	-	Y (0.974)	-	Apoplastic effector		NA	PHI:2118__PHI:5540	NA
163	A04491	Y (0.914)	Y (0.767)	-	Cytoplasmic/apoplastic effector		NA	NA	NA	NA	NA	NA	NA	NA	NA	NA	NA
164	A04492	-	Y (0.742)	-	Apoplastic effector		PL1_7	PHI:2476	G8AA67	CcpelA	27358	Colletotrichum coccodes	Anthracnose	Solanum lycopersicum (related: tomato)	Pectate lyase	altered gene expression / gene regulation: overexpression	increased virulence (hypervirulence)
165	A04494	Y (0.73)	-	-	Cytoplasmic effector		NA	NA	NA	NA	NA	NA	NA	NA	NA	NA	NA
166	A04505	Y (0.509)	Y (0.806)	-	Apoplastic/cytoplasmic effector		NA	NA	NA	NA	NA	NA	NA	NA	NA	NA	NA
167	A04507	Y (0.932)	-	-	Cytoplasmic effector		NA	NA	NA	NA	NA	NA	NA	NA	NA	NA	NA
168	A04535	Y (0.643)	-	-	Cytoplasmic effector		NA	NA	NA	NA	NA	NA	NA	NA	NA	NA	NA
169	A04540	-	Y (0.532)	-	Apoplastic effector		PL3_2	PHI:179	Q04701	PELA	169388	Fusarium solani	Root Rot	Pisum sativum (related: pea)	Pectate lyase	gene disruption; gene complementation	reduced virulence
170	A04585	Y (0.86)	Y (0.637)	-	Cytoplasmic/apoplastic effector		NA	NA	NA	NA	NA	NA	NA	NA	NA	NA	NA
171	A04651	Y (0.564)	-	-	Cytoplasmic effector		NA	NA	NA	NA	NA	NA	NA	NA	NA	NA	NA
172	A04702	-	Y (0.563)	-	Apoplastic effector		NA	NA	NA	NA	NA	NA	NA	NA	NA	NA	NA
173	A04730	Y (0.887)	-	-	Cytoplasmic effector		NA	NA	NA	NA	NA	NA	NA	NA	NA	NA	NA
174	A04749	Y (0.548)	-	-	Cytoplasmic effector		NA	NA	NA	NA	NA	NA	NA	NA	NA	NA	NA
175	A05074	Y (0.663)	-	-	Cytoplasmic effector		NA	NA	NA	NA	NA	NA	NA	NA	NA	NA	NA
176	A05075	Y (0.833)	-	-	Cytoplasmic effector		NA	NA	NA	NA	NA	NA	NA	NA	NA	NA	NA
177	A05116	Y (0.646)	-	-	Cytoplasmic effector		NA	NA	NA	NA	NA	NA	NA	NA	NA	NA	NA
178	A05229	Y (0.939)	Y (0.792)	-	Cytoplasmic/apoplastic effector		NA	NA	NA	NA	NA	NA	NA	NA	NA	NA	NA
179	A05259	-	Y (0.58)	-	Apoplastic effector		NA	NA	NA	NA	NA	NA	NA	NA	NA	NA	NA
180	A05333	Y (0.851)	-	-	Cytoplasmic effector		NA	NA	NA	NA	NA	NA	NA	NA	NA	NA	NA
181	A05358	-	Y (0.673)	-	Apoplastic effector		NA	NA	NA	NA	NA	NA	NA	NA	NA	NA	NA
182	A05372	Y (0.805)	-	-	Cytoplasmic effector		NA	NA	NA	NA	NA	NA	NA	NA	NA	NA	NA
183	A05472	-	Y (0.705)	-	Apoplastic effector		CE1	PHI:2451	I1S3N8	FAEB1	5518	Fusarium graminearum	Fusarium Head Blight	Triticum (related: wheat)	Feruloyl esterase gene family	gene disruption	unaffected pathogenicity
184	A05517	-	Y (0.697)	-	Apoplastic effector		GH45	NA	NA	NA	NA	NA	NA	NA	NA	NA	NA
185	A05656	Y (0.71)	Y (0.774)	-	Apoplastic/cytoplasmic effector		NA	NA	NA	NA	NA	NA	NA	NA	NA	NA	NA
186	A05668	Y (0.793)	Y (0.609)	-	Cytoplasmic/apoplastic effector		NA	NA	NA	NA	NA	NA	NA	NA	NA	NA	NA
187	A05669	-	Y (0.521)	-	Apoplastic effector		NA	NA	NA	NA	NA	NA	NA	NA	NA	NA	NA
188	A05708	Y (0.531)	Y (0.905)	-	Apoplastic/cytoplasmic effector		NA	NA	NA	NA	NA	NA	NA	NA	NA	NA	NA
189	A05803	Y (0.619)	Y (0.741)	-	Apoplastic/cytoplasmic effector		PL3_2	PHI:180	Q00845	PELD	169388	Fusarium solani	Root Rot	Pisum sativum (related: pea)	Pectate lyase	gene disruption; gene complementation	reduced virulence
190	A05816	Y (0.556)	-	-	Cytoplasmic effector		NA	NA	NA	NA	NA	NA	NA	NA	NA	NA	NA
191	A05828	-	Y (0.713)	-	Apoplastic effector		NA	NA	NA	NA	NA	NA	NA	NA	NA	NA	NA
192	A05871	-	Y (0.746)	-	Apoplastic effector		GH28	PHI:7283	I1S2L3	Pg1	5518	Fusarium graminearum	Fusarium head blight	Triticum aestivum (related: bread wheat)	Endo-polygalacturonase	gene deletion: full	reduced virulence
193	A05876	Y (0.697)	-	-	Cytoplasmic effector		NA	NA	NA	NA	NA	NA	NA	NA	NA	NA	NA
194	A05909	-	Y (0.833)	-	Apoplastic effector		NA	NA	NA	NA	NA	NA	NA	NA	NA	NA	NA
195	A05962	-	Y (0.796)	-	Apoplastic effector		NA	NA	NA	NA	NA	NA	NA	NA	NA	NA	NA
196	A05965	Y (0.554)	-	-	Cytoplasmic effector		NA	NA	NA	NA	NA	NA	NA	NA	NA	NA	NA
197	A06023	Y (0.923)	Y (0.859)	-	Cytoplasmic/apoplastic effector		NA	NA	NA	NA	NA	NA	NA	NA	NA	NA	NA
198	A06024	Y (0.803)	Y (0.838)	-	Apoplastic/cytoplasmic effector		NA	NA	NA	NA	NA	NA	NA	NA	NA	NA	NA
199	A06043	-	Y (0.783)	-	Apoplastic effector		NA	NA	NA	NA	NA	NA	NA	NA	NA	NA	NA
200	A06078	Y (0.787)	-	-	Cytoplasmic effector		NA	NA	NA	NA	NA	NA	NA	NA	NA	NA	NA
201	A06158	-	Y (0.541)	-	Apoplastic effector		AA11	NA	NA	NA	NA	NA	NA	NA	NA	NA	NA
202	A06160	-	Y (0.665)	-	Apoplastic effector		NA	NA	NA	NA	NA	NA	NA	NA	NA	NA	NA
203	A06181	Y (0.547)	-	-	Cytoplasmic effector		NA	NA	NA	NA	NA	NA	NA	NA	NA	NA	NA
204	A06212	Y (0.562)	-	-	Cytoplasmic effector		NA	NA	NA	NA	NA	NA	NA	NA	NA	NA	NA
205	A06274	Y (0.734)	-	-	Cytoplasmic effector		NA	NA	NA	NA	NA	NA	NA	NA	NA	NA	NA
206	A06363	Y (0.611)	Y (0.611)	-	Cytoplasmic/apoplastic effector		GH28	PHI:7283	I1S2L3	Pg1	5518	Fusarium graminearum	Fusarium head blight	Triticum aestivum (related: bread wheat)	Endo-polygalacturonase	gene deletion: full	reduced virulence
207	A06368	Y (0.663)	Y (0.517)	-	Cytoplasmic/apoplastic effector		NA	NA	NA	NA	NA	NA	NA	NA	NA	NA	NA
208	A06409	-	Y (0.613)	-	Apoplastic effector		CBM63	NA	NA	NA	NA	NA	NA	NA	NA	NA	NA
209	A06474	Y (0.666)	-	-	Cytoplasmic effector		NA	PHI:7649	I1RG88	FgPR-IL-2	5518	Fusarium graminearum	Fusarium head blight	Triticum aestivum (related: bread wheat)	Uncharacterized protein	gene deletion: full	unaffected pathogenicity
210	A06518	Y (0.602)	Y (0.63)	-	Apoplastic/cytoplasmic effector		NA	NA	NA	NA	NA	NA	NA	NA	NA	NA	NA
211	A06590	Y (0.93)	Y (0.666)	-	Cytoplasmic/apoplastic effector		NA	NA	NA	NA	NA	NA	NA	NA	NA	NA	NA
212	A06603	Y (0.918)	Y (0.899)	-	Cytoplasmic/apoplastic effector		NA	NA	NA	NA	NA	NA	NA	NA	NA	NA	NA
213	A06621	-	Y (0.6)	-	Apoplastic effector		NA	PHI:6833	G2XA95	Vd6LysM	27337	Verticillium dahliae	vascular wilt	Nicotiana benthamiana (no common name found)	Effector protein	Gene mutation	effector (plant avirulence determinant)
214	A06625	Y (0.809)	Y (0.601)	-	Cytoplasmic/apoplastic effector		NA	NA	NA	NA	NA	NA	NA	NA	NA	NA	NA
215	A06632	Y (0.732)	-	-	Cytoplasmic effector		NA	NA	NA	NA	NA	NA	NA	NA	NA	NA	NA
216	A06642	Y (0.549)	Y (0.765)	-	Apoplastic/cytoplasmic effector		NA	NA	NA	NA	NA	NA	NA	NA	NA	NA	NA
217	A06673	Y (0.831)	Y (0.968)	-	Apoplastic/cytoplasmic effector		NA	NA	NA	NA	NA	NA	NA	NA	NA	NA	NA
218	A06675	-	Y (0.933)	-	Apoplastic effector		NA	PHI:7664	A0A0A2ILW0	LysM1	27334	Penicillium expansum	Blue Mold Rot	Malus domestica (related: apple)	LysM effector protein	gene deletion: full	effector (plant avirulence determinant)
219	A06695	-	Y (0.511)	-	Apoplastic effector		NA	NA	NA	NA	NA	NA	NA	NA	NA	NA	NA
220	A06737	Y (0.59)	Y (0.583)	-	Cytoplasmic/apoplastic effector		NA	NA	NA	NA	NA	NA	NA	NA	NA	NA	NA
221	A06742	Y (0.685)	-	-	Cytoplasmic effector		NA	NA	NA	NA	NA	NA	NA	NA	NA	NA	NA
222	A06743	-	Y (0.547)	-	Apoplastic effector		NA	PHI:3213	G4N8Y3	MoCDIP1	318829	Magnaporthe oryzae	Rice Blast	Nicotiana benthamiana (no common name found)	Effector (plant avirulence determinant)	functional test in host: transient expression	effector (plant avirulence determinant)
223	A06746	-	Y (0.721)	-	Apoplastic effector		NA	NA	NA	NA	NA	NA	NA	NA	NA	NA	NA
224	A06748	Y (0.689)	Y (0.631)	-	Cytoplasmic/apoplastic effector		NA	NA	NA	NA	NA	NA	NA	NA	NA	NA	NA
225	A06782	Y (0.817)	Y (0.768)	-	Cytoplasmic/apoplastic effector		NA	NA	NA	NA	NA	NA	NA	NA	NA	NA	NA
226	A06793	-	Y (0.61)	-	Apoplastic effector		GH7	NA	NA	NA	NA	NA	NA	NA	NA	NA	NA
227	A06848	Y (0.525)	-	-	Cytoplasmic effector		NA	NA	NA	NA	NA	NA	NA	NA	NA	NA	NA
228	A06925	Y (0.644)	-	-	Cytoplasmic effector		NA	NA	NA	NA	NA	NA	NA	NA	NA	NA	NA
229	A06948	-	Y (0.662)	-	Apoplastic effector		NA	NA	NA	NA	NA	NA	NA	NA	NA	NA	NA
230	A06970	-	Y (0.614)	-	Apoplastic effector		AA9	PHI:3378	G9JLA8	Plegl1	285811	Pseudopyrenochaeta lycopersici	Corky Root Rot Of Tomato	Solanum lycopersicum (related: tomato)	lytic polysaccharide monooxygenase	gene deletion: full	unaffected pathogenicity
231	A07097	-	Y (0.633)	-	Apoplastic effector		AA16	NA	NA	NA	NA	NA	NA	NA	NA	NA	NA
232	A07136	Y (0.761)	-	-	Cytoplasmic effector		NA	NA	NA	NA	NA	NA	NA	NA	NA	NA	NA
233	A07142	Y (0.76)	-	-	Cytoplasmic effector		NA	NA	NA	NA	NA	NA	NA	NA	NA	NA	NA
234	A07158	Y (0.776)	-	-	Cytoplasmic effector		NA	NA	NA	NA	NA	NA	NA	NA	NA	NA	NA
235	A07194	Y (0.951)	Y (0.931)	-	Cytoplasmic/apoplastic effector		NA	NA	NA	NA	NA	NA	NA	NA	NA	NA	NA
236	A07236	Y (0.648)	-	-	Cytoplasmic effector		NA	NA	NA	NA	NA	NA	NA	NA	NA	NA	NA
237	A07239	-	Y (0.668)	-	Apoplastic effector		NA	NA	NA	NA	NA	NA	NA	NA	NA	NA	NA
238	A07276	Y (0.775)	-	-	Cytoplasmic effector		NA	NA	NA	NA	NA	NA	NA	NA	NA	NA	NA
239	A07325	-	Y (0.696)	-	Apoplastic effector		AA9	PHI:3216	G4MVX4	MoCDIP4	318829	Magnaporthe oryzae	Rice Blast	Nicotiana benthamiana (no common name found)	Effector (plant avirulence determinant)	functional test in host: transient expression	effector (plant avirulence determinant)
240	A07375	Y (0.505)	Y (0.887)	-	Apoplastic/cytoplasmic effector		NA	NA	NA	NA	NA	NA	NA	NA	NA	NA	NA
241	A07379	Y (0.788)	-	-	Cytoplasmic effector		NA	NA	NA	NA	NA	NA	NA	NA	NA	NA	NA
242	A07389	-	Y (0.519)	-	Apoplastic effector		NA	PHI:6833	G2XA95	Vd6LysM	27337	Verticillium dahliae	vascular wilt	Nicotiana benthamiana (no common name found)	Effector protein	Gene mutation	effector (plant avirulence determinant)
243	A07397	Y (0.505)	Y (0.863)	-	Apoplastic/cytoplasmic effector		NA	NA	NA	NA	NA	NA	NA	NA	NA	NA	NA
244	A07398	-	Y (0.62)	-	Apoplastic effector		NA	NA	NA	NA	NA	NA	NA	NA	NA	NA	NA
245	A07420	Y (0.58)	-	-	Cytoplasmic effector		NA	NA	NA	NA	NA	NA	NA	NA	NA	NA	NA
246	A07427	Y (0.67)	Y (0.898)	-	Apoplastic/cytoplasmic effector		NA	NA	NA	NA	NA	NA	NA	NA	NA	NA	NA
247	A07461	-	Y (0.724)	-	Apoplastic effector		AA9	PHI:3378	G9JLA8	Plegl1	285811	Pseudopyrenochaeta lycopersici	Corky Root Rot Of Tomato	Solanum lycopersicum (related: tomato)	lytic polysaccharide monooxygenase	gene deletion: full	unaffected pathogenicity
248	A07465	Y (0.804)	Y (0.819)	-	Apoplastic/cytoplasmic effector		NA	NA	NA	NA	NA	NA	NA	NA	NA	NA	NA
249	A07488	-	Y (0.864)	-	Apoplastic effector		GH11	PHI:2211	G4MWS3	endo-1,4-beta-xylanase B [GH10 family]	318829	Magnaporthe oryzae	Rice Blast	Triticum (related: wheat)	Endo-beta-1,4 xylanase	altered gene expression / gene regulation: silencing	reduced virulence
250	A07515	-	Y (0.64)	-	Apoplastic effector		NA	NA	NA	NA	NA	NA	NA	NA	NA	NA	NA
251	A07652	Y (0.548)	Y (0.573)	-	Apoplastic/cytoplasmic effector		NA	NA	NA	NA	NA	NA	NA	NA	NA	NA	NA
252	A07745	Y (0.516)	Y (0.732)	-	Apoplastic/cytoplasmic effector		NA	PHI:8520	G2WWV6	PevD1 (VDAG_02735)	27337	Verticillium dahliae	vascular wilt	Nicotiana benthamiana (no common name found)	Hypothetical protein	gene deletion: full	reduced virulence
253	A07810	Y (0.616)	Y (0.897)	-	Apoplastic/cytoplasmic effector		NA	NA	NA	NA	NA	NA	NA	NA	NA	NA	NA
254	A07817	-	Y (0.565)	-	Apoplastic effector		AA9	PHI:3216	G4MVX4	MoCDIP4	318829	Magnaporthe oryzae	Rice Blast	Nicotiana benthamiana (no common name found)	Effector (plant avirulence determinant)	functional test in host: transient expression	effector (plant avirulence determinant)
255	A07912	Y (0.685)	Y (0.894)	-	Apoplastic/cytoplasmic effector		NA	NA	NA	NA	NA	NA	NA	NA	NA	NA	NA
256	A07923	Y (0.553)	Y (0.894)	-	Apoplastic/cytoplasmic effector		NA	NA	NA	NA	NA	NA	NA	NA	NA	NA	NA
257	A08016	Y (0.796)	Y (0.763)	-	Cytoplasmic/apoplastic effector		NA	NA	NA	NA	NA	NA	NA	NA	NA	NA	NA
258	A08043	-	Y (0.616)	-	Apoplastic effector		NA	PHI:3213	G4N8Y3	MoCDIP1	318829	Magnaporthe oryzae	Rice Blast	Nicotiana benthamiana (no common name found)	Effector (plant avirulence determinant)	functional test in host: transient expression	effector (plant avirulence determinant)
259	A08054	Y (0.611)	-	-	Cytoplasmic effector		GH11	PHI:571	Q06562	XYL1	5017	Bipolaris zeicola	Leaf Spot	Zea mays (related: maize)	Endo-beta-1,4-xylanase	gene disruption	unaffected pathogenicity
260	A08090	Y (0.923)	Y (0.964)	-	Apoplastic/cytoplasmic effector		NA	NA	NA	NA	NA	NA	NA	NA	NA	NA	NA
261	A08095	Y (0.866)	Y (0.607)	-	Cytoplasmic/apoplastic effector		NA	NA	NA	NA	NA	NA	NA	NA	NA	NA	NA
262	A08182	-	Y (0.544)	-	Apoplastic effector		AA11	NA	NA	NA	NA	NA	NA	NA	NA	NA	NA
263	A08191	-	Y (0.501)	-	Apoplastic effector		PL1_9	PHI:222	O59939	PELB	474922	Colletotrichum gloeosporioides	Anthracnose	Persea americana (related: avocado)	Pectate lyase	gene deletion	reduced virulence
264	A08205	Y (0.704)	Y (0.684)	-	Cytoplasmic/apoplastic effector		NA	NA	NA	NA	NA	NA	NA	NA	NA	NA	NA
265	A08219	-	Y (0.763)	-	Apoplastic effector		CE5	PHI:2849	Q99174	cutA	169388	Fusarium solani	Storage Rots	Cucurbita moschata (related: crookneck pumpkin)	Cutinase	gene deletion: full	unaffected pathogenicity
266	A08229	Y (0.83)	Y (0.731)	-	Cytoplasmic/apoplastic effector		NA	NA	NA	NA	NA	NA	NA	NA	NA	NA	NA
267	A08235	-	Y (0.695)	-	Apoplastic effector		NA	NA	NA	NA	NA	NA	NA	NA	NA	NA	NA
268	A08237	-	Y (0.556)	-	Apoplastic effector		GH24	NA	NA	NA	NA	NA	NA	NA	NA	NA	NA
269	A08309	-	Y (0.548)	-	Apoplastic effector		PL9_3	NA	NA	NA	NA	NA	NA	NA	NA	NA	NA
270	A08330	Y (0.828)	Y (0.931)	-	Apoplastic/cytoplasmic effector		NA	PHI:9245	I1RDW3	Fghyd5 (FGSG_01831)	5518	Fusarium graminearum	Fusarium head blight	Triticum aestivum (related: bread wheat)	Uncharacterised protein	Gene deletion; gene complementation	unaffected pathogenicity
271	A08356	Y (0.673)	-	-	Cytoplasmic effector		NA	NA	NA	NA	NA	NA	NA	NA	NA	NA	NA
272	A08366	Y (0.626)	-	-	Cytoplasmic effector		NA	PHI:256	Q96TN6	GAS1	318829	Magnaporthe oryzae	Rice Blast	Oryza sativa (related: rice)	Appressorial penetration	gene deletion; gene complementation	reduced virulence
273	A08440	Y (0.812)	-	-	Cytoplasmic effector		NA	NA	NA	NA	NA	NA	NA	NA	NA	NA	NA
274	A08460	Y (0.565)	Y (0.575)	-	Apoplastic/cytoplasmic effector		NA	NA	NA	NA	NA	NA	NA	NA	NA	NA	NA
275	A08462	Y (0.693)	Y (0.826)	-	Apoplastic/cytoplasmic effector		NA	NA	NA	NA	NA	NA	NA	NA	NA	NA	NA
276	A08483	-	Y (0.732)	-	Apoplastic effector		CE12	NA	NA	NA	NA	NA	NA	NA	NA	NA	NA
277	A08516	Y (0.666)	-	-	Cytoplasmic effector		NA	NA	NA	NA	NA	NA	NA	NA	NA	NA	NA
278	A08526	Y (0.608)	-	-	Cytoplasmic effector		NA	NA	NA	NA	NA	NA	NA	NA	NA	NA	NA
279	A08643	-	Y (0.681)	-	Apoplastic effector		PL3_2	PHI:179	Q04701	PELA	169388	Fusarium solani	Root Rot	Pisum sativum (related: pea)	Pectate lyase	gene disruption; gene complementation	reduced virulence
280	A08670	Y (0.545)	-	-	Cytoplasmic effector		GH75	PHI:2403	A9QUB2	CSN1	169388	Fusarium solani	No Data Found	Pisum sativum (related: pea)	Chitosanase	altered gene expression / gene regulation: overexpression	reduced virulence
281	A08684	Y (0.791)	Y (0.888)	-	Apoplastic/cytoplasmic effector		NA	NA	NA	NA	NA	NA	NA	NA	NA	NA	NA
282	A08689	-	Y (0.508)	-	Apoplastic effector		NA	PHI:2712	G2WWK9	NLP2	27337	Verticillium dahliae	Vascular Wilt	Nicotiana benthamiana (no common name found)	Necrosis and ethylene inducing like protein	gene deletion: full; gene complementation	reduced virulence
283	A08719	Y (0.8)	-	-	Cytoplasmic effector		NA	PHI:3936	A7EB00	Ss-caf1	5180	Sclerotinia sclerotiorum	White Mold or Stem Rot	Glycine max (related: soybean)	encodes a secretory protein with a putative Ca2+ binding EF-hand motif	gene disruption; gene complementation	loss of pathogenicity
284	A08734	-	Y (0.655)	-	Apoplastic effector		NA	NA	NA	NA	NA	NA	NA	NA	NA	NA	NA
285	A08744	-	Y (0.575)	-	Apoplastic effector		AA11	NA	NA	NA	NA	NA	NA	NA	NA	NA	NA
286	A08810	-	Y (0.545)	-	Apoplastic effector		AA9	PHI:3216	G4MVX4	MoCDIP4	318829	Magnaporthe oryzae	Rice Blast	Nicotiana benthamiana (no common name found)	Effector (plant avirulence determinant)	functional test in host: transient expression	effector (plant avirulence determinant)
287	A08812	Y (0.632)	Y (0.619)	-	Cytoplasmic/apoplastic effector		NA	NA	NA	NA	NA	NA	NA	NA	NA	NA	NA
288	A08817	Y (0.717)	Y (0.733)	-	Apoplastic/cytoplasmic effector		NA	NA	NA	NA	NA	NA	NA	NA	NA	NA	NA
289	A08820	Y (0.561)	Y (0.654)	-	Apoplastic/cytoplasmic effector		GH11	PHI:567	P0CT48	XYL1 (XYN22)	318829	Magnaporthe oryzae	Rice Blast	Eragrostis curvula (related: weeping love grass)	Endo-beta-1,4-xylanase	gene disruption	unaffected pathogenicity
290	A08829	-	Y (0.504)	-	Apoplastic effector		NA	NA	NA	NA	NA	NA	NA	NA	NA	NA	NA
291	A08863	-	Y (0.591)	-	Apoplastic effector		NA	NA	NA	NA	NA	NA	NA	NA	NA	NA	NA
292	A08868	-	Y (0.601)	-	Apoplastic effector		PL1_7	PHI:2476	G8AA67	CcpelA	27358	Colletotrichum coccodes	Anthracnose	Solanum lycopersicum (related: tomato)	Pectate lyase	altered gene expression / gene regulation: overexpression	increased virulence (hypervirulence)
293	A08871	-	Y (0.602)	-	Apoplastic effector		AA9	PHI:1575	I1RIQ3	GzOB015	5518	Fusarium graminearum	Fusarium Ear Blight	Triticum (related: wheat)	transcription factor	gene deletion	unaffected pathogenicity
294	A08877	-	Y (0.723)	-	Apoplastic effector		CE5	NA	NA	NA	NA	NA	NA	NA	NA	NA	NA
295	A08891	Y (0.748)	Y (0.705)	-	Cytoplasmic/apoplastic effector		NA	NA	NA	NA	NA	NA	NA	NA	NA	NA	NA
296	A08943	Y (0.5)	-	-	Cytoplasmic effector		NA	NA	NA	NA	NA	NA	NA	NA	NA	NA	NA
297	A08997	Y (0.765)	-	-	Cytoplasmic effector		NA	NA	NA	NA	NA	NA	NA	NA	NA	NA	NA
298	A09003	Y (0.679)	-	-	Cytoplasmic effector		NA	NA	NA	NA	NA	NA	NA	NA	NA	NA	NA
299	A09021	Y (0.541)	-	-	Cytoplasmic effector		NA	NA	NA	NA	NA	NA	NA	NA	NA	NA	NA
300	A09023	Y (0.792)	-	-	Cytoplasmic effector		NA	NA	NA	NA	NA	NA	NA	NA	NA	NA	NA
301	A09055	Y (0.954)	-	-	Cytoplasmic effector		NA	NA	NA	NA	NA	NA	NA	NA	NA	NA	NA
302	A09200	Y (0.628)	-	-	Cytoplasmic effector		NA	NA	NA	NA	NA	NA	NA	NA	NA	NA	NA
303	A09293	Y (0.855)	Y (0.685)	-	Cytoplasmic/apoplastic effector		NA	NA	NA	NA	NA	NA	NA	NA	NA	NA	NA
304	A09352	-	Y (0.573)	-	Apoplastic effector		NA	PHI:6831	G2WSX9	Vd4LysM	27337	Verticillium dahliae	vascular wilt	Nicotiana benthamiana (no common name found)	Effector protein	Gene mutation	effector (plant avirulence determinant)
305	A09379	Y (0.514)	Y (0.672)	-	Apoplastic/cytoplasmic effector		NA	NA	NA	NA	NA	NA	NA	NA	NA	NA	NA
306	A09398	-	Y (0.949)	-	Apoplastic effector		NA	PHI:458	O94196	MHP1	318829	Magnaporthe oryzae	Rice Blast	Oryza sativa (related: rice)	Hydrophobin	gene disruption; gene complementation	reduced virulence
307	A09401	-	Y (0.851)	-	Apoplastic effector		NA	NA	NA	NA	NA	NA	NA	NA	NA	NA	NA
308	A09428	-	Y (0.821)	-	Apoplastic effector		GH11	PHI:571	Q06562	XYL1	5017	Bipolaris zeicola	Leaf Spot	Zea mays (related: maize)	Endo-beta-1,4-xylanase	gene disruption	unaffected pathogenicity
309	A09429	-	Y (0.514)	-	Apoplastic effector		NA	NA	NA	NA	NA	NA	NA	NA	NA	NA	NA
310	A09492	Y (0.708)	-	-	Cytoplasmic effector		NA	NA	NA	NA	NA	NA	NA	NA	NA	NA	NA
311	A09493	Y (0.502)	-	-	Cytoplasmic effector		NA	NA	NA	NA	NA	NA	NA	NA	NA	NA	NA
312	A09495	-	Y (0.886)	-	Apoplastic effector		NA	NA	NA	NA	NA	NA	NA	NA	NA	NA	NA
313	A09521	Y (0.924)	Y (0.544)	-	Cytoplasmic/apoplastic effector		NA	NA	NA	NA	NA	NA	NA	NA	NA	NA	NA
314	A09531	-	Y (0.921)	-	Apoplastic effector		NA	NA	NA	NA	NA	NA	NA	NA	NA	NA	NA
315	A09534	Y (0.835)	Y (0.891)	-	Apoplastic/cytoplasmic effector		NA	NA	NA	NA	NA	NA	NA	NA	NA	NA	NA
316	A09547	Y (0.721)	Y (0.903)	-	Apoplastic/cytoplasmic effector		NA	NA	NA	NA	NA	NA	NA	NA	NA	NA	NA
317	A09561	-	Y (0.53)	-	Apoplastic effector		NA	NA	NA	NA	NA	NA	NA	NA	NA	NA	NA
318	A09597	-	Y (0.59)	-	Apoplastic effector		NA	PHI:3213	G4N8Y3	MoCDIP1	318829	Magnaporthe oryzae	Rice Blast	Nicotiana benthamiana (no common name found)	Effector (plant avirulence determinant)	functional test in host: transient expression	effector (plant avirulence determinant)
319	A09605	Y (0.768)	-	-	Cytoplasmic effector		CE4	NA	NA	NA	NA	NA	NA	NA	NA	NA	NA
320	A09615	Y (0.589)	-	-	Cytoplasmic effector		NA	NA	NA	NA	NA	NA	NA	NA	NA	NA	NA
321	A09707	Y (0.523)	-	-	Cytoplasmic effector		NA	NA	NA	NA	NA	NA	NA	NA	NA	NA	NA
322	A09802	Y (0.79)	-	-	Cytoplasmic effector		NA	NA	NA	NA	NA	NA	NA	NA	NA	NA	NA
323	A09820	-	Y (0.663)	-	Apoplastic effector		GH45	NA	NA	NA	NA	NA	NA	NA	NA	NA	NA
324	A09836	Y (0.716)	Y (0.604)	-	Cytoplasmic/apoplastic effector		NA	NA	NA	NA	NA	NA	NA	NA	NA	NA	NA
325	A09878	Y (0.538)	-	-	Cytoplasmic effector		NA	NA	NA	NA	NA	NA	NA	NA	NA	NA	NA
326	A09955	Y (0.646)	Y (0.541)	-	Cytoplasmic/apoplastic effector		NA	NA	NA	NA	NA	NA	NA	NA	NA	NA	NA
327	A09975	-	Y (0.577)	-	Apoplastic effector		AA13/CBM20	NA	NA	NA	NA	NA	NA	NA	NA	NA	NA
328	A10033	Y (0.771)	-	-	Cytoplasmic effector		NA	NA	NA	NA	NA	NA	NA	NA	NA	NA	NA
329	A10046	Y (0.782)	-	-	Cytoplasmic effector		NA	NA	NA	NA	NA	NA	NA	NA	NA	NA	NA
330	A10048	-	Y (0.707)	-	Apoplastic effector		NA	NA	NA	NA	NA	NA	NA	NA	NA	NA	NA
331	A10088	-	Y (0.652)	-	Apoplastic effector		CE1	PHI:2452	I1S2N6	FAED1	5518	Fusarium graminearum	Fusarium Head Blight	Triticum (related: wheat)	Feruloyl esterase gene family	gene disruption	unaffected pathogenicity
332	A10172	Y (0.548)	-	-	Cytoplasmic effector		NA	NA	NA	NA	NA	NA	NA	NA	NA	NA	NA
333	A10187	-	Y (0.513)	-	Apoplastic effector		NA	PHI:6833	G2XA95	Vd6LysM	27337	Verticillium dahliae	vascular wilt	Nicotiana benthamiana (no common name found)	Effector protein	Gene mutation	effector (plant avirulence determinant)
334	A10189	-	Y (0.774)	-	Apoplastic effector		AA9	NA	NA	NA	NA	NA	NA	NA	NA	NA	NA
335	A10201	-	Y (0.62)	-	Apoplastic effector		NA	PHI:2341	Q0E7H5	BeNEP1	278938	Botrytis elliptica	Grey Mold	Lilium (related: lily)	Necrosis and ethylene-inducing protein	gene deletion: full	unaffected pathogenicity
336	A10236	Y (0.555)	Y (0.698)	-	Apoplastic/cytoplasmic effector		NA	NA	NA	NA	NA	NA	NA	NA	NA	NA	NA
337	A10238	Y (0.684)	-	-	Cytoplasmic effector		NA	NA	NA	NA	NA	NA	NA	NA	NA	NA	NA
338	A10276	Y (0.917)	Y (0.926)	-	Apoplastic/cytoplasmic effector		NA	NA	NA	NA	NA	NA	NA	NA	NA	NA	NA
339	A10277	-	Y (0.534)	-	Apoplastic effector		PL1_4	PHI:4618	A0A0D3LX64	PcPL15	4784	Phytophthora capsici	Vine Blight	Nicotiana tabacum (related: common tobacco)	pectate lyase	altered gene expression / gene regulation: overexpression	increased virulence (hypervirulence)
340	A10361	-	Y (0.672)	-	Apoplastic effector		NA	NA	NA	NA	NA	NA	NA	NA	NA	NA	NA
341	A10367	Y (0.83)	Y (0.751)	-	Cytoplasmic/apoplastic effector		NA	NA	NA	NA	NA	NA	NA	NA	NA	NA	NA
342	A10402	Y (0.515)	-	-	Cytoplasmic effector		NA	NA	NA	NA	NA	NA	NA	NA	NA	NA	NA
343	A10417	Y (0.56)	-	-	Cytoplasmic effector		AA9	NA	NA	NA	NA	NA	NA	NA	NA	NA	NA
344	A10429	Y (0.535)	-	-	Cytoplasmic effector		NA	NA	NA	NA	NA	NA	NA	NA	NA	NA	NA
345	A10447	Y (0.7)	-	-	Cytoplasmic effector		NA	NA	NA	NA	NA	NA	NA	NA	NA	NA	NA
346	A10448	Y (0.856)	-	-	Cytoplasmic effector		NA	NA	NA	NA	NA	NA	NA	NA	NA	NA	NA
347	A10455	Y (0.95)	-	-	Cytoplasmic effector		NA	NA	NA	NA	NA	NA	NA	NA	NA	NA	NA
348	A10468	-	Y (0.587)	-	Apoplastic effector		GH43_5	NA	NA	NA	NA	NA	NA	NA	NA	NA	NA
349	A10497	Y (0.794)	Y (0.959)	-	Apoplastic/cytoplasmic effector		NA	NA	NA	NA	NA	NA	NA	NA	NA	NA	NA
350	A10546	-	Y (0.69)	-	Apoplastic effector		NA	NA	NA	NA	NA	NA	NA	NA	NA	NA	NA
351	A10596	Y (0.711)	-	-	Cytoplasmic effector		NA	NA	NA	NA	NA	NA	NA	NA	NA	NA	NA
352	A10599	Y (0.689)	-	-	Cytoplasmic effector		NA	NA	NA	NA	NA	NA	NA	NA	NA	NA	NA
353	A10604	Y (0.92)	Y (0.87)	-	Cytoplasmic/apoplastic effector		NA	NA	NA	NA	NA	NA	NA	NA	NA	NA	NA
354	A10616	Y (0.778)	-	-	Cytoplasmic effector		NA	NA	NA	NA	NA	NA	NA	NA	NA	NA	NA
355	A10658	Y (0.933)	-	-	Cytoplasmic effector		NA	NA	NA	NA	NA	NA	NA	NA	NA	NA	NA
356	A10659	Y (0.669)	-	-	Cytoplasmic effector		NA	NA	NA	NA	NA	NA	NA	NA	NA	NA	NA
357	A10714	Y (0.825)	-	-	Cytoplasmic effector		NA	NA	NA	NA	NA	NA	NA	NA	NA	NA	NA
358	A10723	Y (0.858)	-	-	Cytoplasmic effector		NA	NA	NA	NA	NA	NA	NA	NA	NA	NA	NA
359	A10785	Y (0.826)	Y (0.743)	-	Cytoplasmic/apoplastic effector		NA	NA	NA	NA	NA	NA	NA	NA	NA	NA	NA

## Sheet: Table S3.
Table S3. Predicted SMCs of GnVn.1, VdLs.17 and VaMs.102
cluster	clusters_number
	GnVn.1	VdLs.17	VaMs.102
NRPS	5	3	4
fungal-RiPP	1	1	0
phosphonate	1	0	0
T1PKS	8	7	7
terpene	6	5	3
NRPS,T1PKS	1	1	2
NRPS-like	10	8	7
T1PKS,T3PKS	1	0	0
T1PKS,indole	1	0	0
T3PKS	1	1	0
fungal-RiPP-like	5	5	5
isocyanide-nrp	0	1	1
NRPS-like,fungal-RiPP-like	0	0	1

## Sheet: Talbe S4.
Table S4 Secreted CAZys of VdLs.17
Number	Gene_id	Identity	E_value	GenBank_ACCESSION	CAZy_family	Family_known-activities	Family_note
1	XP_009653846.1	62.1	4.81e-168	QMW39170.1		PL9	pectate lyase (EC 4.2.2.2); exopolygalacturonate lyase (EC 4.2.2.9); thiopeptidoglycan lyase (EC 4.2.2.-); rhamnogalacturonan endolyase (EC 4.2.2.23)
2	XP_009654550.1	62.7	4.81e-169	QKD61899.1		PL9	pectate lyase (EC 4.2.2.2); exopolygalacturonate lyase (EC 4.2.2.9); thiopeptidoglycan lyase (EC 4.2.2.-); rhamnogalacturonan endolyase (EC 4.2.2.23)
3	XP_009650481.1	56.4	3.26e-95	QDS73413.1		PL4	rhamnogalacturonan endolyase (EC 4.2.2.23).
4	XP_009653660.1	65.7	5.18e-244	AEO59196.1		PL4	rhamnogalacturonan endolyase (EC 4.2.2.23).
5	XP_009654319.1	67.9	0	BAE63118.1		PL4	rhamnogalacturonan endolyase (EC 4.2.2.23).
6	XP_009649735.1	68.6	5.12e-103	AEO59334.1		PL3	pectate lyase (EC 4.2.2.2).
7	XP_009650829.1	79.1	2.29e-142	QKD61417.1		PL3	pectate lyase (EC 4.2.2.2).
8	XP_009651289.1	50.5	1.51e-66	CAP65892.1		PL3	pectate lyase (EC 4.2.2.2).
9	XP_009654467.1	77.5	3.08e-129	EGX48986.1		PL3	pectate lyase (EC 4.2.2.2).
10	XP_009655514.1	64.8	1.68e-125	EGX52892.1		PL3	pectate lyase (EC 4.2.2.2).
11	XP_009655711.1	66.8	2.09e-139	CEF78807.1		PL3	pectate lyase (EC 4.2.2.2).
12	XP_009655908.1	72.4	6.13e-123	QMW34226.1		PL3	pectate lyase (EC 4.2.2.2).
13	XP_009656779.1	77.4	9.99e-139	QKD61417.1		PL3	pectate lyase (EC 4.2.2.2).
14	XP_009656792.1	66.9	1.19e-110	CBX97807.1		PL3	pectate lyase (EC 4.2.2.2).
15	XP_009657464.1	80.8	6.67e-150	CEI66276.1		PL3	pectate lyase (EC 4.2.2.2).
16	XP_009655696.1	64.3	0	QMW47023.1		PL26	rhamnogalacturonan exolyase (EC 4.2.2.24).
17	XP_009650412.1	58.5	4.22e-237	QMW46872.1		PL1	pectate lyase (EC 4.2.2.2); exo-pectate lyase (EC 4.2.2.9); pectin lyase (EC 4.2.2.10).
18	XP_009650534.1	55.7	4.69e-112	AUT30984.1		PL1	pectate lyase (EC 4.2.2.2); exo-pectate lyase (EC 4.2.2.9); pectin lyase (EC 4.2.2.10).
19	XP_009650592.1	75.3	9.27e-166	AAD43566.1		PL1	pectate lyase (EC 4.2.2.2); exo-pectate lyase (EC 4.2.2.9); pectin lyase (EC 4.2.2.10).
20	XP_009651657.1	64.5	3.56e-125	AEO61203.1		PL1	pectate lyase (EC 4.2.2.2); exo-pectate lyase (EC 4.2.2.9); pectin lyase (EC 4.2.2.10).
21	XP_009651791.1	68.4	5.37e-201	CEI60018.1		PL1	pectate lyase (EC 4.2.2.2); exo-pectate lyase (EC 4.2.2.9); pectin lyase (EC 4.2.2.10).
22	XP_009651852.1	64.9	7.96e-127	CBX93658.1		PL1	pectate lyase (EC 4.2.2.2); exo-pectate lyase (EC 4.2.2.9); pectin lyase (EC 4.2.2.10).
23	XP_009652617.1	61.9	1.79e-138	QPC72395.1		PL1	pectate lyase (EC 4.2.2.2); exo-pectate lyase (EC 4.2.2.9); pectin lyase (EC 4.2.2.10).
24	XP_009654344.1	65.2	2.36e-168	QKD61651.1		PL1	pectate lyase (EC 4.2.2.2); exo-pectate lyase (EC 4.2.2.9); pectin lyase (EC 4.2.2.10).
25	XP_009654438.1	73.5	4.74e-188	AAD43565.1		PL1	pectate lyase (EC 4.2.2.2); exo-pectate lyase (EC 4.2.2.9); pectin lyase (EC 4.2.2.10).
26	XP_009654442.1	54.1	1.54e-92	EGX52873.1		PL1	pectate lyase (EC 4.2.2.2); exo-pectate lyase (EC 4.2.2.9); pectin lyase (EC 4.2.2.10).
27	XP_009654766.1	76.2	1.68e-170	QKD59971.1		PL1	pectate lyase (EC 4.2.2.2); exo-pectate lyase (EC 4.2.2.9); pectin lyase (EC 4.2.2.10).
28	XP_009654959.1	77.2	5.73e-178	AUT30983.1		PL1	pectate lyase (EC 4.2.2.2); exo-pectate lyase (EC 4.2.2.9); pectin lyase (EC 4.2.2.10).
29	XP_009655739.1	56.3	3.02e-112	QKD59406.1		PL1	pectate lyase (EC 4.2.2.2); exo-pectate lyase (EC 4.2.2.9); pectin lyase (EC 4.2.2.10).
30	XP_009655826.1	68.8	1.68e-197	CEI67769.1		PL1	pectate lyase (EC 4.2.2.2); exo-pectate lyase (EC 4.2.2.9); pectin lyase (EC 4.2.2.10).
31	XP_009649555.1	53.3	1.45e-131	QKD52612.1		GT58	Dol-P-Man: Man5GlcNAc2-PP-Dol alpha-1,3-mannosyltransferase (EC 2.4.1.258)
32	XP_009656633.1	64.4	0	QKD49569.1		GT24	UDP-Glc: glycoprotein alpha-glucosyltransferase (EC 2.4.1.-).
33	XP_009652857.1	52.6	6.91e-286	QLI69253.1		GH95	alpha-L-fucosidase (EC 3.2.1.51); alpha-1,2-L-fucosidase (EC 3.2.1.63); alpha-L-galactosidase (EC 3.2.1.-)
34	XP_009653341.1	58.6	2.05e-148	AEO67494.1		GH93	exo-alpha-L-1,5-arabinanase (EC 3.2.1.-)
35	XP_009651934.1	77.8	0	CEI67665.1		GH92	mannosyl-oligosaccharide alpha-1,2-mannosidase (EC 3.2.1.113); mannosyl-oligosaccharide alpha-1,3-mannosidase (EC 3.2.1.-); mannosyl-oligosaccharide alpha-1,6-mannosidase (EC 3.2.1.-); alpha-mannosidase (EC 3.2.1.24); alpha-1,2-mannosidase (EC 3.2.1.-); alpha-1,3-mannosidase (EC 3.2.1.-); alpha-1,4-mannosidase (EC 3.2.1.-); mannosyl-1-phosphodiester alpha-1,P-mannosidase (EC 3.2.1.-)
36	XP_009657926.1	58.9	0	QKD56309.1		GH81	endo-beta-1,3-glucanase (EC 3.2.1.39)
37	XP_009652092.1	69.3	1.02e-229	BCB92231.1		GH791
38	XP_009651016.1	56.4	1.87e-246	QRD88907.1		GH78	alpha-L-rhamnosidase (EC 3.2.1.40); rhamnogalacturonan alpha-L-rhamnohydrolase (EC 3.2.1.174); L-Rhap-alpha-1,3-D-Apif -specific alpha-1,3-L-rhamnosidase (EC 3.2.1.-)
39	XP_009658361.1	44.8	3.94e-140	CAP72888.1		GH78	alpha-L-rhamnosidase (EC 3.2.1.40); rhamnogalacturonan alpha-L-rhamnohydrolase (EC 3.2.1.174); L-Rhap-alpha-1,3-D-Apif -specific alpha-1,3-L-rhamnosidase (EC 3.2.1.-)
40	XP_009648463.1	57.6	2.55e-183	QPC60638.1		GH76	alpha-1,6-mannanase (EC 3.2.1.101); alpha-glucosidase (EC 3.2.1.20)
41	XP_009653883.1	66	0	AAP57752.1		GH7451
42	XP_009650536.1	63.1	0	CEI70545.1		GH74	endoglucanase (EC 3.2.1.4); oligoxyloglucan reducing end-specific cellobiohydrolase (EC 3.2.1.150); xyloglucanase (EC 3.2.1.151)
43	XP_009654368.1	57.3	7.29e-180	QKD50031.1		GH72	beta-1,3-glucanosyltransglycosylase (EC 2.4.1.-)
44	XP_009654392.1	58.3	1.31e-222	CAD70754.1		GH72	beta-1,3-glucanosyltransglycosylase (EC 2.4.1.-)
45	XP_009656567.1	61.9	1.93e-171	QLI71174.1		GH72	beta-1,3-glucanosyltransglycosylase (EC 2.4.1.-)
46	XP_009648824.1	48.4	5.94e-152	CAP83026.1		GH71	alpha-1,3-glucanase (EC 3.2.1.59).
47	XP_009648843.1	52.5	2.16e-172	CAK44988.1		GH71	alpha-1,3-glucanase (EC 3.2.1.59).
48	XP_009650424.1	71.3	5.52e-229	CAD79783.1		GH7	endo-beta-1,4-glucanase (EC 3.2.1.4); reducing end-acting cellobiohydrolase (EC 3.2.1.176); chitosanase (EC 3.2.1.132); endo-beta-1,3-1,4-glucanase (EC 3.2.1.73)
49	XP_009650886.1	62.5	3.14e-201	AGY80098.1		GH7	endo-beta-1,4-glucanase (EC 3.2.1.4); reducing end-acting cellobiohydrolase (EC 3.2.1.176); chitosanase (EC 3.2.1.132); endo-beta-1,3-1,4-glucanase (EC 3.2.1.73)
50	XP_009651846.1	62.1	8.9e-211	CAD79794.1		GH7	endo-beta-1,4-glucanase (EC 3.2.1.4); reducing end-acting cellobiohydrolase (EC 3.2.1.176); chitosanase (EC 3.2.1.132); endo-beta-1,3-1,4-glucanase (EC 3.2.1.73)
51	XP_009655643.1	68.4	1.85e-257	AXB50469.1		GH7	endo-beta-1,4-glucanase (EC 3.2.1.4); reducing end-acting cellobiohydrolase (EC 3.2.1.176); chitosanase (EC 3.2.1.132); endo-beta-1,3-1,4-glucanase (EC 3.2.1.73)
52	XP_009656415.1	56.8	4.2e-211	AXB50469.1		GH7	endo-beta-1,4-glucanase (EC 3.2.1.4); reducing end-acting cellobiohydrolase (EC 3.2.1.176); chitosanase (EC 3.2.1.132); endo-beta-1,3-1,4-glucanase (EC 3.2.1.73)
53	XP_009656772.1	91.9	2.54e-141	AAX73420.1		GH7	endo-beta-1,4-glucanase (EC 3.2.1.4); reducing end-acting cellobiohydrolase (EC 3.2.1.176); chitosanase (EC 3.2.1.132); endo-beta-1,3-1,4-glucanase (EC 3.2.1.73)
54	XP_009655686.1	78.7	0	EAA66353.1		GH6731
55	XP_009657970.1	60.4	3.37e-176	QKD55153.1		GH64	beta-1,3-glucanase (EC 3.2.1.39)
56	XP_009658415.1	70.6	0	QKD49815.1		GH63	processing alpha-glucosidase (EC 3.2.1.106); alpha-1,3-glucosidase (EC 3.2.1.84); alpha-glucosidase (EC 3.2.1.20); mannosylglycerate alpha-mannosidase / mannosylglycerate hydrolase (EC 3.2.1.170); glucosylglycerate hydrolase (EC 3.2.1.208)
57	XP_009652401.1	57.2	8.42e-157	AEO57190.1		GH6	endoglucanase (EC 3.2.1.4); cellobiohydrolase (EC 3.2.1.91); lichenase / endo-beta-1,3-1,4-glucanase (EC 3.2.1.73);
58	XP_009654410.1	73.3	1.06e-251	CAH05678.1		GH6	endoglucanase (EC 3.2.1.4); cellobiohydrolase (EC 3.2.1.91); lichenase / endo-beta-1,3-1,4-glucanase (EC 3.2.1.73);
59	XP_009654811.1	66.8	1.24e-164	VBB79393.1		GH6	endoglucanase (EC 3.2.1.4); cellobiohydrolase (EC 3.2.1.91); lichenase / endo-beta-1,3-1,4-glucanase (EC 3.2.1.73);
60	XP_009657561.1	58.2	4.43e-149	BAB39154.1		GH6	endoglucanase (EC 3.2.1.4); cellobiohydrolase (EC 3.2.1.91); lichenase / endo-beta-1,3-1,4-glucanase (EC 3.2.1.73);
61	XP_009651762.1	53.2	2.62e-265	QGI60800.1		GH55	exo-beta-1,3-glucanase (EC 3.2.1.58); endo-beta-1,3-glucanase (EC 3.2.1.39)
62	XP_009652898.1	64	0	QPH02598.1		GH55	exo-beta-1,3-glucanase (EC 3.2.1.58); endo-beta-1,3-glucanase (EC 3.2.1.39)
63	XP_009655259.1	49.1	3.27e-221	EAA66649.1		GH55	exo-beta-1,3-glucanase (EC 3.2.1.58); endo-beta-1,3-glucanase (EC 3.2.1.39)
64	XP_009649078.1	71.4	3.58e-256	AHC03897.1		GH54	alpha-L-arabinofuranosidase (EC 3.2.1.55); beta-xylosidase (EC 3.2.1.37).
65	XP_009653885.1	78.3	7.54e-203	QKD58906.1		GH53	endo-beta-1,4-galactanase (EC 3.2.1.89).
66	XP_009653703.1	76.8	0	QDO67168.1		GH51	endoglucanase (EC 3.2.1.4); endo-beta-1,4-xylanase (EC 3.2.1.8); beta-xylosidase (EC 3.2.1.37); alpha-L-arabinofuranosidase (EC 3.2.1.55); lichenase / endo-beta-1,3-1,4-glucanase (EC 3.2.1.73)
67	XP_009648345.1	49.3	1.11e-128	AGW24296.1		GH5	endo-beta-1,4-glucanase / cellulase (EC 3.2.1.4); endo-beta-1,4-xylanase (EC 3.2.1.8); beta-glucosidase (EC 3.2.1.21); beta-mannosidase (EC 3.2.1.25); beta-glucosylceramidase (EC 3.2.1.45); glucan beta-1,3-glucosidase (EC 3.2.1.58); exo-beta-1,4-glucanase / cellodextrinase (EC 3.2.1.74); glucan endo-1,6-beta-glucosidase (EC 3.2.1.75); mannan endo-beta-1,4-mannosidase (EC 3.2.1.78); cellulose beta…
68	XP_009652661.1	72.4	4.69e-224	CEI70508.1		GH5	endo-beta-1,4-glucanase / cellulase (EC 3.2.1.4); endo-beta-1,4-xylanase (EC 3.2.1.8); beta-glucosidase (EC 3.2.1.21); beta-mannosidase (EC 3.2.1.25); beta-glucosylceramidase (EC 3.2.1.45); glucan beta-1,3-glucosidase (EC 3.2.1.58); exo-beta-1,4-glucanase / cellodextrinase (EC 3.2.1.74); glucan endo-1,6-beta-glucosidase (EC 3.2.1.75); mannan endo-beta-1,4-mannosidase (EC 3.2.1.78); cellulose beta…
69	XP_009654485.1	46.7	1.19e-137	CEI70359.1		GH5	endo-beta-1,4-glucanase / cellulase (EC 3.2.1.4); endo-beta-1,4-xylanase (EC 3.2.1.8); beta-glucosidase (EC 3.2.1.21); beta-mannosidase (EC 3.2.1.25); beta-glucosylceramidase (EC 3.2.1.45); glucan beta-1,3-glucosidase (EC 3.2.1.58); exo-beta-1,4-glucanase / cellodextrinase (EC 3.2.1.74); glucan endo-1,6-beta-glucosidase (EC 3.2.1.75); mannan endo-beta-1,4-mannosidase (EC 3.2.1.78); cellulose beta…
70	XP_009654677.1	69.8	1.94e-210	EAA58449.1		GH5	endo-beta-1,4-glucanase / cellulase (EC 3.2.1.4); endo-beta-1,4-xylanase (EC 3.2.1.8); beta-glucosidase (EC 3.2.1.21); beta-mannosidase (EC 3.2.1.25); beta-glucosylceramidase (EC 3.2.1.45); glucan beta-1,3-glucosidase (EC 3.2.1.58); exo-beta-1,4-glucanase / cellodextrinase (EC 3.2.1.74); glucan endo-1,6-beta-glucosidase (EC 3.2.1.75); mannan endo-beta-1,4-mannosidase (EC 3.2.1.78); cellulose beta…
71	XP_009655318.1	72.5	1.17e-230	XP_368714.1		GH5	endo-beta-1,4-glucanase / cellulase (EC 3.2.1.4); endo-beta-1,4-xylanase (EC 3.2.1.8); beta-glucosidase (EC 3.2.1.21); beta-mannosidase (EC 3.2.1.25); beta-glucosylceramidase (EC 3.2.1.45); glucan beta-1,3-glucosidase (EC 3.2.1.58); exo-beta-1,4-glucanase / cellodextrinase (EC 3.2.1.74); glucan endo-1,6-beta-glucosidase (EC 3.2.1.75); mannan endo-beta-1,4-mannosidase (EC 3.2.1.78); cellulose beta…
72	XP_009656016.1	60.4	6.9e-179	QPC59867.1		GH5	endo-beta-1,4-glucanase / cellulase (EC 3.2.1.4); endo-beta-1,4-xylanase (EC 3.2.1.8); beta-glucosidase (EC 3.2.1.21); beta-mannosidase (EC 3.2.1.25); beta-glucosylceramidase (EC 3.2.1.45); glucan beta-1,3-glucosidase (EC 3.2.1.58); exo-beta-1,4-glucanase / cellodextrinase (EC 3.2.1.74); glucan endo-1,6-beta-glucosidase (EC 3.2.1.75); mannan endo-beta-1,4-mannosidase (EC 3.2.1.78); cellulose beta…
73	XP_009656869.1	65.2	1.48e-192	EAA58449.1		GH5	endo-beta-1,4-glucanase / cellulase (EC 3.2.1.4); endo-beta-1,4-xylanase (EC 3.2.1.8); beta-glucosidase (EC 3.2.1.21); beta-mannosidase (EC 3.2.1.25); beta-glucosylceramidase (EC 3.2.1.45); glucan beta-1,3-glucosidase (EC 3.2.1.58); exo-beta-1,4-glucanase / cellodextrinase (EC 3.2.1.74); glucan endo-1,6-beta-glucosidase (EC 3.2.1.75); mannan endo-beta-1,4-mannosidase (EC 3.2.1.78); cellulose beta…
74	XP_009657948.1	49.6	1.12e-209	AFG25592.1		GH5	endo-beta-1,4-glucanase / cellulase (EC 3.2.1.4); endo-beta-1,4-xylanase (EC 3.2.1.8); beta-glucosidase (EC 3.2.1.21); beta-mannosidase (EC 3.2.1.25); beta-glucosylceramidase (EC 3.2.1.45); glucan beta-1,3-glucosidase (EC 3.2.1.58); exo-beta-1,4-glucanase / cellodextrinase (EC 3.2.1.74); glucan endo-1,6-beta-glucosidase (EC 3.2.1.75); mannan endo-beta-1,4-mannosidase (EC 3.2.1.78); cellulose beta…
75	XP_009649074.1	71.6	0	QKD51926.1		GH49	dextranase (EC 3.2.1.11); isopullulanase (EC 3.2.1.57); dextran 1,6-alpha-isomaltotriosidase (EC 3.2.1.95); sulfated arabinan endo-1,4-beta-L-arabinanase (EC 3.2.1.-)
76	XP_009657392.1	53	0	QPH18410.1		GH47	alpha-mannosidase (EC 3.2.1.113)
77	XP_009648112.1	65.3	2.17e-68	AEO54078.1		GH45	endoglucanase (EC 3.2.1.4); xyloglucan-specific endo-beta-1,4-glucanase / endo-xyloglucanase (EC 3.2.1.151); endo-beta-1,4-mannanase (EC 3.2.1.78)
78	XP_009657563.1	67.4	8.17e-142	AAY00848.1		GH45	endoglucanase (EC 3.2.1.4); xyloglucan-specific endo-beta-1,4-glucanase / endo-xyloglucanase (EC 3.2.1.151); endo-beta-1,4-mannanase (EC 3.2.1.78)
79	XP_009650388.1	54.6	6.12e-195	QRW17184.1		GH43	beta-xylosidase (EC 3.2.1.37); alpha-L-arabinofuranosidase (EC 3.2.1.55); xylanase (EC 3.2.1.8); alpha-1,2-L-arabinofuranosidase (EC 3.2.1.-); exo-alpha-1,5-L-arabinofuranosidase (EC 3.2.1.-); [inverting] exo-alpha-1,5-L-arabinanase (EC 3.2.1.-); beta-1,3-xylosidase (EC 3.2.1.-); [inverting] exo-alpha-1,5-L-arabinanase (EC 3.2.1.-); [inverting] endo-alpha-1,5-L-arabinanase (EC 3.2.1.99); exo-beta…
80	XP_009650699.1	69.4	3.06e-171	QKD52794.1		GH43	beta-xylosidase (EC 3.2.1.37); alpha-L-arabinofuranosidase (EC 3.2.1.55); xylanase (EC 3.2.1.8); alpha-1,2-L-arabinofuranosidase (EC 3.2.1.-); exo-alpha-1,5-L-arabinofuranosidase (EC 3.2.1.-); [inverting] exo-alpha-1,5-L-arabinanase (EC 3.2.1.-); beta-1,3-xylosidase (EC 3.2.1.-); [inverting] exo-alpha-1,5-L-arabinanase (EC 3.2.1.-); [inverting] endo-alpha-1,5-L-arabinanase (EC 3.2.1.99); exo-beta…
81	XP_009652086.1	71.1	1.56e-170	QPC70497.1		GH43	beta-xylosidase (EC 3.2.1.37); alpha-L-arabinofuranosidase (EC 3.2.1.55); xylanase (EC 3.2.1.8); alpha-1,2-L-arabinofuranosidase (EC 3.2.1.-); exo-alpha-1,5-L-arabinofuranosidase (EC 3.2.1.-); [inverting] exo-alpha-1,5-L-arabinanase (EC 3.2.1.-); beta-1,3-xylosidase (EC 3.2.1.-); [inverting] exo-alpha-1,5-L-arabinanase (EC 3.2.1.-); [inverting] endo-alpha-1,5-L-arabinanase (EC 3.2.1.99); exo-beta…
82	XP_009652087.1	72.5	3.75e-169	CCT75893.1		GH43	beta-xylosidase (EC 3.2.1.37); alpha-L-arabinofuranosidase (EC 3.2.1.55); xylanase (EC 3.2.1.8); alpha-1,2-L-arabinofuranosidase (EC 3.2.1.-); exo-alpha-1,5-L-arabinofuranosidase (EC 3.2.1.-); [inverting] exo-alpha-1,5-L-arabinanase (EC 3.2.1.-); beta-1,3-xylosidase (EC 3.2.1.-); [inverting] exo-alpha-1,5-L-arabinanase (EC 3.2.1.-); [inverting] endo-alpha-1,5-L-arabinanase (EC 3.2.1.99); exo-beta…
83	XP_009652238.1	48.2	1.58e-179	QMW43693.1		GH43	beta-xylosidase (EC 3.2.1.37); alpha-L-arabinofuranosidase (EC 3.2.1.55); xylanase (EC 3.2.1.8); alpha-1,2-L-arabinofuranosidase (EC 3.2.1.-); exo-alpha-1,5-L-arabinofuranosidase (EC 3.2.1.-); [inverting] exo-alpha-1,5-L-arabinanase (EC 3.2.1.-); beta-1,3-xylosidase (EC 3.2.1.-); [inverting] exo-alpha-1,5-L-arabinanase (EC 3.2.1.-); [inverting] endo-alpha-1,5-L-arabinanase (EC 3.2.1.99); exo-beta…
84	XP_009652893.1	77.7	3.25e-273	CBX97805.1		GH43	beta-xylosidase (EC 3.2.1.37); alpha-L-arabinofuranosidase (EC 3.2.1.55); xylanase (EC 3.2.1.8); alpha-1,2-L-arabinofuranosidase (EC 3.2.1.-); exo-alpha-1,5-L-arabinofuranosidase (EC 3.2.1.-); [inverting] exo-alpha-1,5-L-arabinanase (EC 3.2.1.-); beta-1,3-xylosidase (EC 3.2.1.-); [inverting] exo-alpha-1,5-L-arabinanase (EC 3.2.1.-); [inverting] endo-alpha-1,5-L-arabinanase (EC 3.2.1.99); exo-beta…
85	XP_009655533.1	73.5	4.94e-244	CEI70638.1		GH43	beta-xylosidase (EC 3.2.1.37); alpha-L-arabinofuranosidase (EC 3.2.1.55); xylanase (EC 3.2.1.8); alpha-1,2-L-arabinofuranosidase (EC 3.2.1.-); exo-alpha-1,5-L-arabinofuranosidase (EC 3.2.1.-); [inverting] exo-alpha-1,5-L-arabinanase (EC 3.2.1.-); beta-1,3-xylosidase (EC 3.2.1.-); [inverting] exo-alpha-1,5-L-arabinanase (EC 3.2.1.-); [inverting] endo-alpha-1,5-L-arabinanase (EC 3.2.1.99); exo-beta…
86	XP_009655713.1	53	2.33e-159	AFU88757.1		GH43	beta-xylosidase (EC 3.2.1.37); alpha-L-arabinofuranosidase (EC 3.2.1.55); xylanase (EC 3.2.1.8); alpha-1,2-L-arabinofuranosidase (EC 3.2.1.-); exo-alpha-1,5-L-arabinofuranosidase (EC 3.2.1.-); [inverting] exo-alpha-1,5-L-arabinanase (EC 3.2.1.-); beta-1,3-xylosidase (EC 3.2.1.-); [inverting] exo-alpha-1,5-L-arabinanase (EC 3.2.1.-); [inverting] endo-alpha-1,5-L-arabinanase (EC 3.2.1.99); exo-beta…
87	XP_009656190.1	51.1	0	AZH82508.1		GH43	beta-xylosidase (EC 3.2.1.37); alpha-L-arabinofuranosidase (EC 3.2.1.55); xylanase (EC 3.2.1.8); alpha-1,2-L-arabinofuranosidase (EC 3.2.1.-); exo-alpha-1,5-L-arabinofuranosidase (EC 3.2.1.-); [inverting] exo-alpha-1,5-L-arabinanase (EC 3.2.1.-); beta-1,3-xylosidase (EC 3.2.1.-); [inverting] exo-alpha-1,5-L-arabinanase (EC 3.2.1.-); [inverting] endo-alpha-1,5-L-arabinanase (EC 3.2.1.99); exo-beta…
88	XP_009656190.1	51.1	0	AZH82508.1		GH43	beta-xylosidase (EC 3.2.1.37); alpha-L-arabinofuranosidase (EC 3.2.1.55); xylanase (EC 3.2.1.8); alpha-1,2-L-arabinofuranosidase (EC 3.2.1.-); exo-alpha-1,5-L-arabinofuranosidase (EC 3.2.1.-); [inverting] exo-alpha-1,5-L-arabinanase (EC 3.2.1.-); beta-1,3-xylosidase (EC 3.2.1.-); [inverting] exo-alpha-1,5-L-arabinanase (EC 3.2.1.-); [inverting] endo-alpha-1,5-L-arabinanase (EC 3.2.1.99); exo-beta…
89	XP_009656407.1	66.8	1.94e-173	CCT69475.1		GH43	beta-xylosidase (EC 3.2.1.37); alpha-L-arabinofuranosidase (EC 3.2.1.55); xylanase (EC 3.2.1.8); alpha-1,2-L-arabinofuranosidase (EC 3.2.1.-); exo-alpha-1,5-L-arabinofuranosidase (EC 3.2.1.-); [inverting] exo-alpha-1,5-L-arabinanase (EC 3.2.1.-); beta-1,3-xylosidase (EC 3.2.1.-); [inverting] exo-alpha-1,5-L-arabinanase (EC 3.2.1.-); [inverting] endo-alpha-1,5-L-arabinanase (EC 3.2.1.99); exo-beta…
90	XP_009656451.1	64.9	3.33e-269	QPC70881.1		GH43	beta-xylosidase (EC 3.2.1.37); alpha-L-arabinofuranosidase (EC 3.2.1.55); xylanase (EC 3.2.1.8); alpha-1,2-L-arabinofuranosidase (EC 3.2.1.-); exo-alpha-1,5-L-arabinofuranosidase (EC 3.2.1.-); [inverting] exo-alpha-1,5-L-arabinanase (EC 3.2.1.-); beta-1,3-xylosidase (EC 3.2.1.-); [inverting] exo-alpha-1,5-L-arabinanase (EC 3.2.1.-); [inverting] endo-alpha-1,5-L-arabinanase (EC 3.2.1.99); exo-beta…
91	XP_009657482.1	62.3	1.15e-254	QKD56651.1		GH43	beta-xylosidase (EC 3.2.1.37); alpha-L-arabinofuranosidase (EC 3.2.1.55); xylanase (EC 3.2.1.8); alpha-1,2-L-arabinofuranosidase (EC 3.2.1.-); exo-alpha-1,5-L-arabinofuranosidase (EC 3.2.1.-); [inverting] exo-alpha-1,5-L-arabinanase (EC 3.2.1.-); beta-1,3-xylosidase (EC 3.2.1.-); [inverting] exo-alpha-1,5-L-arabinanase (EC 3.2.1.-); [inverting] endo-alpha-1,5-L-arabinanase (EC 3.2.1.99); exo-beta…
92	XP_009658025.1	59.8	1.36e-210	BCS21800.1		GH43	beta-xylosidase (EC 3.2.1.37); alpha-L-arabinofuranosidase (EC 3.2.1.55); xylanase (EC 3.2.1.8); alpha-1,2-L-arabinofuranosidase (EC 3.2.1.-); exo-alpha-1,5-L-arabinofuranosidase (EC 3.2.1.-); [inverting] exo-alpha-1,5-L-arabinanase (EC 3.2.1.-); beta-1,3-xylosidase (EC 3.2.1.-); [inverting] exo-alpha-1,5-L-arabinanase (EC 3.2.1.-); [inverting] endo-alpha-1,5-L-arabinanase (EC 3.2.1.99); exo-beta…
93	XP_009658026.1	51.2	2.4e-291	QRD92195.1		GH43	beta-xylosidase (EC 3.2.1.37); alpha-L-arabinofuranosidase (EC 3.2.1.55); xylanase (EC 3.2.1.8); alpha-1,2-L-arabinofuranosidase (EC 3.2.1.-); exo-alpha-1,5-L-arabinofuranosidase (EC 3.2.1.-); [inverting] exo-alpha-1,5-L-arabinanase (EC 3.2.1.-); beta-1,3-xylosidase (EC 3.2.1.-); [inverting] exo-alpha-1,5-L-arabinanase (EC 3.2.1.-); [inverting] endo-alpha-1,5-L-arabinanase (EC 3.2.1.99); exo-beta…
94	XP_009658345.1	65.9	2.2e-88	QRW19002.1		GH43	beta-xylosidase (EC 3.2.1.37); alpha-L-arabinofuranosidase (EC 3.2.1.55); xylanase (EC 3.2.1.8); alpha-1,2-L-arabinofuranosidase (EC 3.2.1.-); exo-alpha-1,5-L-arabinofuranosidase (EC 3.2.1.-); [inverting] exo-alpha-1,5-L-arabinanase (EC 3.2.1.-); beta-1,3-xylosidase (EC 3.2.1.-); [inverting] exo-alpha-1,5-L-arabinanase (EC 3.2.1.-); [inverting] endo-alpha-1,5-L-arabinanase (EC 3.2.1.99); exo-beta…
95	XP_009652603.1	49.5	4.21e-71	ATZ53683.1		GH39	alpha-L-iduronidase (EC 3.2.1.76); beta-xylosidase (EC 3.2.1.37); alpha-L-arabinofuranosidase (EC 3.2.1.55); beta-glucosidase (EC 3.2.1.21); beta-galactosidase (EC 3.2.1.23); exo-beta-1,4-glucanase / cellodextrinase (EC 3.2.1.74);
96	XP_009655198.1	66.7	0	AAN38003.1		GH37	alpha,alpha-trehalase (EC 3.2.1.28).
97	XP_009652633.1	52.3	0	AEO66390.1		GH35	beta-galactosidase (EC 3.2.1.23); exo-beta-glucosaminidase (EC 3.2.1.165); exo-beta-1,4-galactanase (EC 3.2.1.-); beta-1,3-galactosidase (EC 3.2.1.-)
98	XP_009654860.1	65.5	0	QGI87488.1		GH35	beta-galactosidase (EC 3.2.1.23); exo-beta-glucosaminidase (EC 3.2.1.165); exo-beta-1,4-galactanase (EC 3.2.1.-); beta-1,3-galactosidase (EC 3.2.1.-)
99	XP_009651926.1	65.6	0	QKD59087.1		GH32	invertase (EC 3.2.1.26); endo-inulinase (EC 3.2.1.7); beta-2,6-fructan 6-levanbiohydrolase (EC 3.2.1.64); endo-levanase (EC 3.2.1.65); exo-inulinase (EC 3.2.1.80); fructan beta-(2,1)-fructosidase/1-exohydrolase (EC 3.2.1.153); fructan beta-(2,6)-fructosidase/6-exohydrolase (EC 3.2.1.154); sucrose:sucrose 1-fructosyltransferase (EC 2.4.1.99); fructan:fructan 1-fructosyltransferase (EC 2.4.1.100); …
100	XP_009652171.1	57.1	4e-272	QBZ58334.1		GH32	invertase (EC 3.2.1.26); endo-inulinase (EC 3.2.1.7); beta-2,6-fructan 6-levanbiohydrolase (EC 3.2.1.64); endo-levanase (EC 3.2.1.65); exo-inulinase (EC 3.2.1.80); fructan beta-(2,1)-fructosidase/1-exohydrolase (EC 3.2.1.153); fructan beta-(2,6)-fructosidase/6-exohydrolase (EC 3.2.1.154); sucrose:sucrose 1-fructosyltransferase (EC 2.4.1.99); fructan:fructan 1-fructosyltransferase (EC 2.4.1.100); …
101	XP_009652352.1	75	0	AAB08445.1		GH31	alpha-glucosidase (EC 3.2.1.20); alpha-galactosidase (EC 3.2.1.22); alpha-mannosidase (EC 3.2.1.24); alpha-1,3-glucosidase (EC 3.2.1.84); sucrase-isomaltase (EC 3.2.1.48) (EC 3.2.1.10); alpha-xylosidase (EC 3.2.1.177); alpha-glucan lyase (EC 4.2.2.13); isomaltosyltransferase (EC 2.4.1.-); oligosaccharide alpha-1,4-glucosyltransferase (EC 2.4.1.161); alpha-N-acetylgalactosaminidase (EC 3.2.1.49); …
102	XP_009652904.1	67.3	0	AEO58175.1		GH31	alpha-glucosidase (EC 3.2.1.20); alpha-galactosidase (EC 3.2.1.22); alpha-mannosidase (EC 3.2.1.24); alpha-1,3-glucosidase (EC 3.2.1.84); sucrase-isomaltase (EC 3.2.1.48) (EC 3.2.1.10); alpha-xylosidase (EC 3.2.1.177); alpha-glucan lyase (EC 4.2.2.13); isomaltosyltransferase (EC 2.4.1.-); oligosaccharide alpha-1,4-glucosyltransferase (EC 2.4.1.161); alpha-N-acetylgalactosaminidase (EC 3.2.1.49); …
103	XP_009653986.1	69.5	0	AEO62724.1		GH31	alpha-glucosidase (EC 3.2.1.20); alpha-galactosidase (EC 3.2.1.22); alpha-mannosidase (EC 3.2.1.24); alpha-1,3-glucosidase (EC 3.2.1.84); sucrase-isomaltase (EC 3.2.1.48) (EC 3.2.1.10); alpha-xylosidase (EC 3.2.1.177); alpha-glucan lyase (EC 4.2.2.13); isomaltosyltransferase (EC 2.4.1.-); oligosaccharide alpha-1,4-glucosyltransferase (EC 2.4.1.161); alpha-N-acetylgalactosaminidase (EC 3.2.1.49); …
104	XP_009655935.1	67.4	0	AEO58343.1		GH31	alpha-glucosidase (EC 3.2.1.20); alpha-galactosidase (EC 3.2.1.22); alpha-mannosidase (EC 3.2.1.24); alpha-1,3-glucosidase (EC 3.2.1.84); sucrase-isomaltase (EC 3.2.1.48) (EC 3.2.1.10); alpha-xylosidase (EC 3.2.1.177); alpha-glucan lyase (EC 4.2.2.13); isomaltosyltransferase (EC 2.4.1.-); oligosaccharide alpha-1,4-glucosyltransferase (EC 2.4.1.161); alpha-N-acetylgalactosaminidase (EC 3.2.1.49); …
105	XP_009656416.1	46	2.62e-128	CBX93583.1		GH30	endo-beta-1,4-xylanase (EC 3.2.1.8); beta-glucosidase (3.2.1.21); beta-glucuronidase (EC 3.2.1.31); beta-xylosidase (EC 3.2.1.37); beta-fucosidase (EC 3.2.1.38); glucosylceramidase (EC 3.2.1.45); beta-1,6-glucanase (EC 3.2.1.75); glucuronoarabinoxylan endo-beta-1,4-xylanase (EC 3.2.1.136); endo-beta-1,6-galactanase (EC:3.2.1.164); [reducing end] beta-xylosidase (EC 3.2.1.-)
106	XP_009650770.1	71.2	0	XP_363470.1		GH3	beta-glucosidase (EC 3.2.1.21); xylan 1,4-beta-xylosidase (EC 3.2.1.37); beta-glucosylceramidase (EC 3.2.1.45); beta-N-acetylhexosaminidase (EC 3.2.1.52); alpha-L-arabinofuranosidase (EC 3.2.1.55); glucan 1,4-beta-glucosidase (EC 3.2.1.74); isoprimeverose-producing oligoxyloglucan hydrolase (EC 3.2.1.120); coniferin beta-glucosidase (EC 3.2.1.126); exo-1,3-1,4-glucanase (EC 3.2.1.-); beta-N-acety…
107	XP_009653990.1	75	0	QKD53531.1		GH3	beta-glucosidase (EC 3.2.1.21); xylan 1,4-beta-xylosidase (EC 3.2.1.37); beta-glucosylceramidase (EC 3.2.1.45); beta-N-acetylhexosaminidase (EC 3.2.1.52); alpha-L-arabinofuranosidase (EC 3.2.1.55); glucan 1,4-beta-glucosidase (EC 3.2.1.74); isoprimeverose-producing oligoxyloglucan hydrolase (EC 3.2.1.120); coniferin beta-glucosidase (EC 3.2.1.126); exo-1,3-1,4-glucanase (EC 3.2.1.-); beta-N-acety…
108	XP_009655811.1	76.8	0	QMW39247.1		GH3	beta-glucosidase (EC 3.2.1.21); xylan 1,4-beta-xylosidase (EC 3.2.1.37); beta-glucosylceramidase (EC 3.2.1.45); beta-N-acetylhexosaminidase (EC 3.2.1.52); alpha-L-arabinofuranosidase (EC 3.2.1.55); glucan 1,4-beta-glucosidase (EC 3.2.1.74); isoprimeverose-producing oligoxyloglucan hydrolase (EC 3.2.1.120); coniferin beta-glucosidase (EC 3.2.1.126); exo-1,3-1,4-glucanase (EC 3.2.1.-); beta-N-acety…
109	XP_009656499.1	49.5	7.71e-259	QGI87496.1		GH3	beta-glucosidase (EC 3.2.1.21); xylan 1,4-beta-xylosidase (EC 3.2.1.37); beta-glucosylceramidase (EC 3.2.1.45); beta-N-acetylhexosaminidase (EC 3.2.1.52); alpha-L-arabinofuranosidase (EC 3.2.1.55); glucan 1,4-beta-glucosidase (EC 3.2.1.74); isoprimeverose-producing oligoxyloglucan hydrolase (EC 3.2.1.120); coniferin beta-glucosidase (EC 3.2.1.126); exo-1,3-1,4-glucanase (EC 3.2.1.-); beta-N-acety…
110	XP_009657588.1	52.8	1.7e-266	QKD61980.1		GH3	beta-glucosidase (EC 3.2.1.21); xylan 1,4-beta-xylosidase (EC 3.2.1.37); beta-glucosylceramidase (EC 3.2.1.45); beta-N-acetylhexosaminidase (EC 3.2.1.52); alpha-L-arabinofuranosidase (EC 3.2.1.55); glucan 1,4-beta-glucosidase (EC 3.2.1.74); isoprimeverose-producing oligoxyloglucan hydrolase (EC 3.2.1.120); coniferin beta-glucosidase (EC 3.2.1.126); exo-1,3-1,4-glucanase (EC 3.2.1.-); beta-N-acety…
111	XP_009650440.1	60.8	1.08e-212	QBZ64123.1		GH28	polygalacturonase (EC 3.2.1.15); exo-polygalacturonase (EC 3.2.1.67); exo-polygalacturonosidase (EC 3.2.1.82); rhamnogalacturonase (EC 3.2.1.171); rhamnogalacturonan alpha-1,2-galacturonohydrolase (EC 3.2.1.173); xylogalacturonan hydrolase (EC 3.2.1.-)
112	XP_009651827.1	71.8	4.47e-258	QKD61505.1		GH28	polygalacturonase (EC 3.2.1.15); exo-polygalacturonase (EC 3.2.1.67); exo-polygalacturonosidase (EC 3.2.1.82); rhamnogalacturonase (EC 3.2.1.171); rhamnogalacturonan alpha-1,2-galacturonohydrolase (EC 3.2.1.173); xylogalacturonan hydrolase (EC 3.2.1.-)
113	XP_009653008.1	99.7	1.75e-260	ALI29940.1		GH28	polygalacturonase (EC 3.2.1.15); exo-polygalacturonase (EC 3.2.1.67); exo-polygalacturonosidase (EC 3.2.1.82); rhamnogalacturonase (EC 3.2.1.171); rhamnogalacturonan alpha-1,2-galacturonohydrolase (EC 3.2.1.173); xylogalacturonan hydrolase (EC 3.2.1.-)
114	XP_009653963.1	56.7	5.06e-175	ABD14402.1		GH28	polygalacturonase (EC 3.2.1.15); exo-polygalacturonase (EC 3.2.1.67); exo-polygalacturonosidase (EC 3.2.1.82); rhamnogalacturonase (EC 3.2.1.171); rhamnogalacturonan alpha-1,2-galacturonohydrolase (EC 3.2.1.173); xylogalacturonan hydrolase (EC 3.2.1.-)
115	XP_009654505.1	53.3	4.69e-173	QWB22282.1		GH28	polygalacturonase (EC 3.2.1.15); exo-polygalacturonase (EC 3.2.1.67); exo-polygalacturonosidase (EC 3.2.1.82); rhamnogalacturonase (EC 3.2.1.171); rhamnogalacturonan alpha-1,2-galacturonohydrolase (EC 3.2.1.173); xylogalacturonan hydrolase (EC 3.2.1.-)
116	XP_009654808.1	71.3	5.21e-236	CCT63542.1		GH28	polygalacturonase (EC 3.2.1.15); exo-polygalacturonase (EC 3.2.1.67); exo-polygalacturonosidase (EC 3.2.1.82); rhamnogalacturonase (EC 3.2.1.171); rhamnogalacturonan alpha-1,2-galacturonohydrolase (EC 3.2.1.173); xylogalacturonan hydrolase (EC 3.2.1.-)
117	XP_009655623.1	53.5	4.77e-168	ACZ06599.1		GH28	polygalacturonase (EC 3.2.1.15); exo-polygalacturonase (EC 3.2.1.67); exo-polygalacturonosidase (EC 3.2.1.82); rhamnogalacturonase (EC 3.2.1.171); rhamnogalacturonan alpha-1,2-galacturonohydrolase (EC 3.2.1.173); xylogalacturonan hydrolase (EC 3.2.1.-)
118	XP_009655769.1	57.6	2.09e-138	QUC19210.1		GH28	polygalacturonase (EC 3.2.1.15); exo-polygalacturonase (EC 3.2.1.67); exo-polygalacturonosidase (EC 3.2.1.82); rhamnogalacturonase (EC 3.2.1.171); rhamnogalacturonan alpha-1,2-galacturonohydrolase (EC 3.2.1.173); xylogalacturonan hydrolase (EC 3.2.1.-)
119	XP_009655770.1	61.3	1.78e-189	QUC19209.1		GH28	polygalacturonase (EC 3.2.1.15); exo-polygalacturonase (EC 3.2.1.67); exo-polygalacturonosidase (EC 3.2.1.82); rhamnogalacturonase (EC 3.2.1.171); rhamnogalacturonan alpha-1,2-galacturonohydrolase (EC 3.2.1.173); xylogalacturonan hydrolase (EC 3.2.1.-)
120	XP_009656105.1	60.7	5.28e-192	BCS21710.1		GH28	polygalacturonase (EC 3.2.1.15); exo-polygalacturonase (EC 3.2.1.67); exo-polygalacturonosidase (EC 3.2.1.82); rhamnogalacturonase (EC 3.2.1.171); rhamnogalacturonan alpha-1,2-galacturonohydrolase (EC 3.2.1.173); xylogalacturonan hydrolase (EC 3.2.1.-)
121	XP_009657301.1	76.3	1.77e-233	XP_327247.1		GH28	polygalacturonase (EC 3.2.1.15); exo-polygalacturonase (EC 3.2.1.67); exo-polygalacturonosidase (EC 3.2.1.82); rhamnogalacturonase (EC 3.2.1.171); rhamnogalacturonan alpha-1,2-galacturonohydrolase (EC 3.2.1.173); xylogalacturonan hydrolase (EC 3.2.1.-)
122	XP_009651855.1	73.1	7.05e-307	QKD61559.1		GH27	alpha-galactosidase (EC 3.2.1.22); alpha-N-acetylgalactosaminidase (EC 3.2.1.49); isomalto-dextranase (EC 3.2.1.94); beta-L-arabinopyranosidase (EC 3.2.1.88); galactan:galactan galactosyltransferase (EC 2.4.1.-)
123	XP_009653970.1	66.2	1.26e-249	XP_003713653.1		GH27	alpha-galactosidase (EC 3.2.1.22); alpha-N-acetylgalactosaminidase (EC 3.2.1.49); isomalto-dextranase (EC 3.2.1.94); beta-L-arabinopyranosidase (EC 3.2.1.88); galactan:galactan galactosyltransferase (EC 2.4.1.-)
124	XP_009655396.1	57	8.48e-193	XP_003713653.1		GH27	alpha-galactosidase (EC 3.2.1.22); alpha-N-acetylgalactosaminidase (EC 3.2.1.49); isomalto-dextranase (EC 3.2.1.94); beta-L-arabinopyranosidase (EC 3.2.1.88); galactan:galactan galactosyltransferase (EC 2.4.1.-)
125	XP_009656598.1	62.9	7.02e-218	CBX99070.1		GH27	alpha-galactosidase (EC 3.2.1.22); alpha-N-acetylgalactosaminidase (EC 3.2.1.49); isomalto-dextranase (EC 3.2.1.94); beta-L-arabinopyranosidase (EC 3.2.1.88); galactan:galactan galactosyltransferase (EC 2.4.1.-)
126	XP_009656409.1	64.5	3.07e-218	AAQ31840.1		GH268
127	XP_009656810.1	59.9	8.66e-65	QKD50435.1		GH24	lysozyme (EC 3.2.1.17)
128	XP_009649226.1	63.6	4.84e-291	QGI75664.1		GH20	beta-hexosaminidase (EC 3.2.1.52); lacto-N-biosidase (EC 3.2.1.140); beta-1,6-N-acetylglucosaminidase (EC 3.2.1.-); beta-6-SO3-N-acetylglucosaminidase (EC 3.2.1.-)
129	XP_009651170.1	60.5	4.68e-286	XP_003715093.1		GH20	beta-hexosaminidase (EC 3.2.1.52); lacto-N-biosidase (EC 3.2.1.140); beta-1,6-N-acetylglucosaminidase (EC 3.2.1.-); beta-6-SO3-N-acetylglucosaminidase (EC 3.2.1.-)
130	XP_009651691.1	61.7	4e-290	QLI73958.1		GH2	beta-galactosidase (EC 3.2.1.23) ; beta-mannosidase (EC 3.2.1.25); beta-glucuronidase (EC 3.2.1.31); alpha-L-arabinofuranosidase (EC 3.2.1.55); mannosylglycoprotein endo-beta-mannosidase (EC 3.2.1.152); exo-beta-glucosaminidase (EC 3.2.1.165); alpha-L-arabinopyranosidase (EC 3.2.1.-); beta-galacturonidase (EC 3.2.1.-); beta-xylosidase (EC 3.2.1.37); beta-D-galactofuranosidase (EC 3.2.1.146); beta…
131	XP_009648082.1	51.7	7.39e-294	QUF60511.1		GH18	chitinase (EC 3.2.1.14); lysozyme (EC 3.2.1.17); endo-beta-N-acetylglucosaminidase (EC 3.2.1.96); peptidoglycan hydrolase with endo-beta-N-acetylglucosaminidase specificity (EC 3.2.1.-); Nod factor hydrolase (EC 3.2.1.-); xylanase inhibitor; concanavalin B; narbonin
132	XP_009649158.1	58.8	1.45e-160	EAA36073.2		GH18	chitinase (EC 3.2.1.14); lysozyme (EC 3.2.1.17); endo-beta-N-acetylglucosaminidase (EC 3.2.1.96); peptidoglycan hydrolase with endo-beta-N-acetylglucosaminidase specificity (EC 3.2.1.-); Nod factor hydrolase (EC 3.2.1.-); xylanase inhibitor; concanavalin B; narbonin
133	XP_009649353.1	84.5	2.09e-302	ASV51323.1		GH18	chitinase (EC 3.2.1.14); lysozyme (EC 3.2.1.17); endo-beta-N-acetylglucosaminidase (EC 3.2.1.96); peptidoglycan hydrolase with endo-beta-N-acetylglucosaminidase specificity (EC 3.2.1.-); Nod factor hydrolase (EC 3.2.1.-); xylanase inhibitor; concanavalin B; narbonin
134	XP_009649934.1	40.9	1.85e-196	QKX63840.1		GH18	chitinase (EC 3.2.1.14); lysozyme (EC 3.2.1.17); endo-beta-N-acetylglucosaminidase (EC 3.2.1.96); peptidoglycan hydrolase with endo-beta-N-acetylglucosaminidase specificity (EC 3.2.1.-); Nod factor hydrolase (EC 3.2.1.-); xylanase inhibitor; concanavalin B; narbonin
135	XP_009651344.1	59.4	2.23e-134	ABW96521.1		GH18	chitinase (EC 3.2.1.14); lysozyme (EC 3.2.1.17); endo-beta-N-acetylglucosaminidase (EC 3.2.1.96); peptidoglycan hydrolase with endo-beta-N-acetylglucosaminidase specificity (EC 3.2.1.-); Nod factor hydrolase (EC 3.2.1.-); xylanase inhibitor; concanavalin B; narbonin
136	XP_009652361.1	55.2	2.66e-240	QRW22692.1		GH18	chitinase (EC 3.2.1.14); lysozyme (EC 3.2.1.17); endo-beta-N-acetylglucosaminidase (EC 3.2.1.96); peptidoglycan hydrolase with endo-beta-N-acetylglucosaminidase specificity (EC 3.2.1.-); Nod factor hydrolase (EC 3.2.1.-); xylanase inhibitor; concanavalin B; narbonin
137	XP_009652681.1	62.7	0	ATY59023.1		GH18	chitinase (EC 3.2.1.14); lysozyme (EC 3.2.1.17); endo-beta-N-acetylglucosaminidase (EC 3.2.1.96); peptidoglycan hydrolase with endo-beta-N-acetylglucosaminidase specificity (EC 3.2.1.-); Nod factor hydrolase (EC 3.2.1.-); xylanase inhibitor; concanavalin B; narbonin
138	XP_009654200.1	40.5	1.38e-215	BCS24971.1		GH18	chitinase (EC 3.2.1.14); lysozyme (EC 3.2.1.17); endo-beta-N-acetylglucosaminidase (EC 3.2.1.96); peptidoglycan hydrolase with endo-beta-N-acetylglucosaminidase specificity (EC 3.2.1.-); Nod factor hydrolase (EC 3.2.1.-); xylanase inhibitor; concanavalin B; narbonin
139	XP_009656486.1	56.7	0	CEI60137.1		GH18	chitinase (EC 3.2.1.14); lysozyme (EC 3.2.1.17); endo-beta-N-acetylglucosaminidase (EC 3.2.1.96); peptidoglycan hydrolase with endo-beta-N-acetylglucosaminidase specificity (EC 3.2.1.-); Nod factor hydrolase (EC 3.2.1.-); xylanase inhibitor; concanavalin B; narbonin
140	XP_009656816.1	45.2	8.37e-78	AIT18896.1		GH18	chitinase (EC 3.2.1.14); lysozyme (EC 3.2.1.17); endo-beta-N-acetylglucosaminidase (EC 3.2.1.96); peptidoglycan hydrolase with endo-beta-N-acetylglucosaminidase specificity (EC 3.2.1.-); Nod factor hydrolase (EC 3.2.1.-); xylanase inhibitor; concanavalin B; narbonin
141	XP_009657515.1	62.3	8.2e-189	ABW96521.1		GH18	chitinase (EC 3.2.1.14); lysozyme (EC 3.2.1.17); endo-beta-N-acetylglucosaminidase (EC 3.2.1.96); peptidoglycan hydrolase with endo-beta-N-acetylglucosaminidase specificity (EC 3.2.1.-); Nod factor hydrolase (EC 3.2.1.-); xylanase inhibitor; concanavalin B; narbonin
142	XP_009658297.1	42.5	3.29e-146	QRW22692.1		GH18	chitinase (EC 3.2.1.14); lysozyme (EC 3.2.1.17); endo-beta-N-acetylglucosaminidase (EC 3.2.1.96); peptidoglycan hydrolase with endo-beta-N-acetylglucosaminidase specificity (EC 3.2.1.-); Nod factor hydrolase (EC 3.2.1.-); xylanase inhibitor; concanavalin B; narbonin
143	XP_009650183.1	62.1	1.76e-134	CEI68891.1		GH17	glucan endo-1,3-beta-glucosidase (EC 3.2.1.39); licheninase (EC 3.2.1.73); ABA-specific beta-glucosidase (EC 3.2.1.175); beta-1,3-glucanosyltransglycosylase (EC 2.4.1.-); beta-1,3-glucosidase (EC 3.2.1.-)
144	XP_009651417.1	57.7	6.6e-118	APA10768.1		GH17	glucan endo-1,3-beta-glucosidase (EC 3.2.1.39); licheninase (EC 3.2.1.73); ABA-specific beta-glucosidase (EC 3.2.1.175); beta-1,3-glucanosyltransglycosylase (EC 2.4.1.-); beta-1,3-glucosidase (EC 3.2.1.-)
145	XP_009654385.1	55.8	1.49e-117	AEO57324.1		GH17	glucan endo-1,3-beta-glucosidase (EC 3.2.1.39); licheninase (EC 3.2.1.73); ABA-specific beta-glucosidase (EC 3.2.1.175); beta-1,3-glucanosyltransglycosylase (EC 2.4.1.-); beta-1,3-glucosidase (EC 3.2.1.-)
146	XP_009656667.1	54.8	4.77e-102	CCT67472.1		GH17	glucan endo-1,3-beta-glucosidase (EC 3.2.1.39); licheninase (EC 3.2.1.73); ABA-specific beta-glucosidase (EC 3.2.1.175); beta-1,3-glucanosyltransglycosylase (EC 2.4.1.-); beta-1,3-glucosidase (EC 3.2.1.-)
147	XP_009656766.1	72.1	4.76e-166	QKD53268.1		GH17	glucan endo-1,3-beta-glucosidase (EC 3.2.1.39); licheninase (EC 3.2.1.73); ABA-specific beta-glucosidase (EC 3.2.1.175); beta-1,3-glucanosyltransglycosylase (EC 2.4.1.-); beta-1,3-glucosidase (EC 3.2.1.-)
148	XP_009648507.1	60.2	3.87e-127	QRC96900.1		GH16	xyloglucan:xyloglucosyltransferase (EC 2.4.1.207); keratan-sulfate endo-1,4-beta-galactosidase (EC 3.2.1.103); endo-1,3-beta-glucanase / laminarinase (EC 3.2.1.39); endo-1,3(4)-beta-glucanase (EC 3.2.1.6); licheninase (EC 3.2.1.73); beta-agarase (EC 3.2.1.81); kappa;-carrageenase (EC 3.2.1.83); xyloglucanase (EC 3.2.1.151); endo-beta-1,3-galactanase (EC 3.2.1.181); [retaining] beta-porphyranase (…
149	XP_009649084.1	63.4	1.18e-131	CAR53271.1		GH16	xyloglucan:xyloglucosyltransferase (EC 2.4.1.207); keratan-sulfate endo-1,4-beta-galactosidase (EC 3.2.1.103); endo-1,3-beta-glucanase / laminarinase (EC 3.2.1.39); endo-1,3(4)-beta-glucanase (EC 3.2.1.6); licheninase (EC 3.2.1.73); beta-agarase (EC 3.2.1.81); kappa;-carrageenase (EC 3.2.1.83); xyloglucanase (EC 3.2.1.151); endo-beta-1,3-galactanase (EC 3.2.1.181); [retaining] beta-porphyranase (…
150	XP_009649606.1	95.6	5.18e-238	AAS45248.1		GH16	xyloglucan:xyloglucosyltransferase (EC 2.4.1.207); keratan-sulfate endo-1,4-beta-galactosidase (EC 3.2.1.103); endo-1,3-beta-glucanase / laminarinase (EC 3.2.1.39); endo-1,3(4)-beta-glucanase (EC 3.2.1.6); licheninase (EC 3.2.1.73); beta-agarase (EC 3.2.1.81); kappa;-carrageenase (EC 3.2.1.83); xyloglucanase (EC 3.2.1.151); endo-beta-1,3-galactanase (EC 3.2.1.181); [retaining] beta-porphyranase (…
151	XP_009651030.1	55	9.17e-115	QQQ77571.1		GH16	xyloglucan:xyloglucosyltransferase (EC 2.4.1.207); keratan-sulfate endo-1,4-beta-galactosidase (EC 3.2.1.103); endo-1,3-beta-glucanase / laminarinase (EC 3.2.1.39); endo-1,3(4)-beta-glucanase (EC 3.2.1.6); licheninase (EC 3.2.1.73); beta-agarase (EC 3.2.1.81); kappa;-carrageenase (EC 3.2.1.83); xyloglucanase (EC 3.2.1.151); endo-beta-1,3-galactanase (EC 3.2.1.181); [retaining] beta-porphyranase (…
152	XP_009652414.1	45.8	2.2e-73	XP_368652.1		GH16	xyloglucan:xyloglucosyltransferase (EC 2.4.1.207); keratan-sulfate endo-1,4-beta-galactosidase (EC 3.2.1.103); endo-1,3-beta-glucanase / laminarinase (EC 3.2.1.39); endo-1,3(4)-beta-glucanase (EC 3.2.1.6); licheninase (EC 3.2.1.73); beta-agarase (EC 3.2.1.81); kappa;-carrageenase (EC 3.2.1.83); xyloglucanase (EC 3.2.1.151); endo-beta-1,3-galactanase (EC 3.2.1.181); [retaining] beta-porphyranase (…
153	XP_009656406.1	59.2	2.14e-119	XP_003720374.1		GH16	xyloglucan:xyloglucosyltransferase (EC 2.4.1.207); keratan-sulfate endo-1,4-beta-galactosidase (EC 3.2.1.103); endo-1,3-beta-glucanase / laminarinase (EC 3.2.1.39); endo-1,3(4)-beta-glucanase (EC 3.2.1.6); licheninase (EC 3.2.1.73); beta-agarase (EC 3.2.1.81); kappa;-carrageenase (EC 3.2.1.83); xyloglucanase (EC 3.2.1.151); endo-beta-1,3-galactanase (EC 3.2.1.181); [retaining] beta-porphyranase (…
154	XP_009656931.1	64.8	3.05e-172	AEO69724.1		GH16	xyloglucan:xyloglucosyltransferase (EC 2.4.1.207); keratan-sulfate endo-1,4-beta-galactosidase (EC 3.2.1.103); endo-1,3-beta-glucanase / laminarinase (EC 3.2.1.39); endo-1,3(4)-beta-glucanase (EC 3.2.1.6); licheninase (EC 3.2.1.73); beta-agarase (EC 3.2.1.81); kappa;-carrageenase (EC 3.2.1.83); xyloglucanase (EC 3.2.1.151); endo-beta-1,3-galactanase (EC 3.2.1.181); [retaining] beta-porphyranase (…
155	XP_009656234.1	63.6	2.37e-165	QLI69933.1		GH152	beta-1,3-glucanase (EC 3.2.1.39)
156	XP_009650080.1	54.2	1.16e-227	CAP70294.1		GH15	glucoamylase (EC 3.2.1.3); glucodextranase (EC 3.2.1.70); alpha,alpha-trehalase (EC 3.2.1.28); dextran dextrinase (EC 2.4.1.2)
157	XP_009652012.1	49.4	2.89e-189	EAA64118.1		GH15	glucoamylase (EC 3.2.1.3); glucodextranase (EC 3.2.1.70); alpha,alpha-trehalase (EC 3.2.1.28); dextran dextrinase (EC 2.4.1.2)
158	XP_009655688.1	59.7	5.74e-272	AEO61583.1		GH15	glucoamylase (EC 3.2.1.3); glucodextranase (EC 3.2.1.70); alpha,alpha-trehalase (EC 3.2.1.28); dextran dextrinase (EC 2.4.1.2)
159	XP_009656277.1	54.6	1.83e-249	QPC79615.1		GH15	glucoamylase (EC 3.2.1.3); glucodextranase (EC 3.2.1.70); alpha,alpha-trehalase (EC 3.2.1.28); dextran dextrinase (EC 2.4.1.2)
160	XP_009650007.1	66.6	0	QRC96192.1		GH146	beta-L-arabinofuranosidase (EC 3.2.1.185)
161	XP_009657434.1	48.9	2.92e-155	ATY62338.1		GH136	lacto-N-biosidase (EC 3.2.1.140); Lacto-N-biosidase (Lewis antigen a/b specificity) (EC 3.2.1.-)
162	XP_009658146.1	77.9	0	VBB72024.1		GH133	amylo-alpha-1,6-glucosidase (EC 3.2.1.33);
163	XP_009655118.1	55.8	3.8e-124	CAP71487.1		GH132	Activity on beta-1,3-glucan (curdlan) shown for the Aspergillus fumigatus Sun4 protein; activity on laminarioligosaccharides shown for Aspergillus fumigatus Sun4 protein and Candida albicans Sun41 protein; transglycosylation activity reported in PMID 23508952; beta-1,3-glucosidase (EC 3.2.1.-)
164	XP_009655181.1	53.9	4.94e-143	CZS76741.1		GH132	Activity on beta-1,3-glucan (curdlan) shown for the Aspergillus fumigatus Sun4 protein; activity on laminarioligosaccharides shown for Aspergillus fumigatus Sun4 protein and Candida albicans Sun41 protein; transglycosylation activity reported in PMID 23508952; beta-1,3-glucosidase (EC 3.2.1.-)
165	XP_009651930.1	66.5	7.73e-162	VBB78559.1		GH131	broad specificity exo-beta-1,3/1,6-glucanase with endo-beta-1,4-glucanase activity (EC 3.2.1.-);
166	XP_009658131.1	63.4	2.02e-119	QKD55659.1		GH131	broad specificity exo-beta-1,3/1,6-glucanase with endo-beta-1,4-glucanase activity (EC 3.2.1.-);
167	XP_009654067.1	78.9	0	QKD59535.1		GH13	alpha-amylase (EC 3.2.1.1); pullulanase (EC 3.2.1.41); cyclomaltodextrin glucanotransferase (EC 2.4.1.19); cyclomaltodextrinase (EC 3.2.1.54); trehalose-6-phosphate hydrolase (EC 3.2.1.93); oligo-alpha-glucosidase (EC 3.2.1.10); maltogenic amylase (EC 3.2.1.133); neopullulanase (EC 3.2.1.135); alpha-glucosidase (EC 3.2.1.20); maltotetraose-forming alpha-amylase (EC 3.2.1.60); isoamylase (EC 3.2.1…
168	XP_009657285.1	70.4	1.06e-227	AUA60224.1		GH13	alpha-amylase (EC 3.2.1.1); pullulanase (EC 3.2.1.41); cyclomaltodextrin glucanotransferase (EC 2.4.1.19); cyclomaltodextrinase (EC 3.2.1.54); trehalose-6-phosphate hydrolase (EC 3.2.1.93); oligo-alpha-glucosidase (EC 3.2.1.10); maltogenic amylase (EC 3.2.1.133); neopullulanase (EC 3.2.1.135); alpha-glucosidase (EC 3.2.1.20); maltotetraose-forming alpha-amylase (EC 3.2.1.60); isoamylase (EC 3.2.1…
169	XP_009651306.1	45.2	1.77e-65	QUC23818.1		GH128	beta-1,3-glucanase (EC 3.2.1.39); beta-1,3-glucosidase (EC 3.2.1.-)
170	XP_009653797.1	44.7	2.66e-63	QUC23818.1		GH128	beta-1,3-glucanase (EC 3.2.1.39); beta-1,3-glucosidase (EC 3.2.1.-)
171	XP_009655923.1	58.8	1.43e-122	QLI64206.1		GH128	beta-1,3-glucanase (EC 3.2.1.39); beta-1,3-glucosidase (EC 3.2.1.-)
172	XP_009657779.1	51	8.2e-75	ATY63999.1		GH128	beta-1,3-glucanase (EC 3.2.1.39); beta-1,3-glucosidase (EC 3.2.1.-)
173	XP_009652396.1	59.9	1.83e-91	XP_361895.1		GH1251
174	XP_009654606.1	61.7	5.06e-134	XP_361895.1		GH1251
175	XP_009658258.1	69.2	4.54e-273	CEI62897.1		GH125	exo-alpha-1,6-mannosidase (EC 3.2.1.-)
176	XP_009656449.1	51.1	3.83e-102	CEI61500.1		GH12	endoglucanase (EC 3.2.1.4); xyloglucan hydrolase (EC 3.2.1.151); beta-1,3-1,4-glucanase (EC 3.2.1.73); xyloglucan endotransglycosylase (EC 2.4.1.207)
177	XP_009657519.1	63.8	0	CEI62476.1		GH115	xylan alpha-1,2-glucuronidase (3.2.1.131); alpha-(4-O-methyl)-glucuronidase (3.2.1.-)
178	XP_009651777.1	59.8	6.71e-106	QPC77308.1		GH114	endo-alpha-1,4-polygalactosaminidase (EC 3.2.1.109)
179	XP_009650484.1	67.3	9.95e-111	AFG19439.1		GH11	endo-beta-1,4-xylanase (EC 3.2.1.8); exo-1,4-beta-xylosidase (EC 3.2.1.-)
180	XP_009652169.1	100	1.55e-163	ABE02800.1		GH11	endo-beta-1,4-xylanase (EC 3.2.1.8); exo-1,4-beta-xylosidase (EC 3.2.1.-)
181	XP_009653073.1	76.7	9.62e-118	XP_003050975.1		GH11	endo-beta-1,4-xylanase (EC 3.2.1.8); exo-1,4-beta-xylosidase (EC 3.2.1.-)
182	XP_009653074.1	62.9	1.31e-93	ABA08462.1		GH11	endo-beta-1,4-xylanase (EC 3.2.1.8); exo-1,4-beta-xylosidase (EC 3.2.1.-)
183	XP_009657474.1	68.4	5.09e-123	VBB76545.1		GH11	endo-beta-1,4-xylanase (EC 3.2.1.8); exo-1,4-beta-xylosidase (EC 3.2.1.-)
184	XP_009653067.1	66.3	4.35e-195	EAA61616.1		GH105	unsaturated rhamnogalacturonyl hydrolase (EC 3.2.1.172); d-4,5-unsaturated beta-glucuronyl hydrolase (EC 3.2.1.-); d-4,5-unsaturated alpha-galacturonidase (EC 3.2.1.-)
185	XP_009655777.1	76	2.51e-237	CBY01014.1		GH105	unsaturated rhamnogalacturonyl hydrolase (EC 3.2.1.172); d-4,5-unsaturated beta-glucuronyl hydrolase (EC 3.2.1.-); d-4,5-unsaturated alpha-galacturonidase (EC 3.2.1.-)
186	XP_009652188.1	65.1	2.01e-96	AEO68222.1		GH10	endo-1,4-beta-xylanase (EC 3.2.1.8); endo-1,3-beta-xylanase (EC 3.2.1.32); tomatinase (EC 3.2.1.-); xylan endotransglycosylase (EC 2.4.2.-); endo-beta-1,4-glucanase (EC 3.2.1.4)
187	XP_009652643.1	66.7	1.68e-153	BCL51556.1		GH10	endo-1,4-beta-xylanase (EC 3.2.1.8); endo-1,3-beta-xylanase (EC 3.2.1.32); tomatinase (EC 3.2.1.-); xylan endotransglycosylase (EC 2.4.2.-); endo-beta-1,4-glucanase (EC 3.2.1.4)
188	XP_009655545.1	69.6	4.92e-170	CAP62292.1		GH10	endo-1,4-beta-xylanase (EC 3.2.1.8); endo-1,3-beta-xylanase (EC 3.2.1.32); tomatinase (EC 3.2.1.-); xylan endotransglycosylase (EC 2.4.2.-); endo-beta-1,4-glucanase (EC 3.2.1.4)
189	XP_009655945.1	58.6	2.56e-148	EAA78230.1		GH10	endo-1,4-beta-xylanase (EC 3.2.1.8); endo-1,3-beta-xylanase (EC 3.2.1.32); tomatinase (EC 3.2.1.-); xylan endotransglycosylase (EC 2.4.2.-); endo-beta-1,4-glucanase (EC 3.2.1.4)
190	XP_009648228.1	53.6	5.68e-225	CCT62992.1		GH0	Glycoside hydrolases not yet assigned to a family.
191	XP_009649741.1	40.4	1.96e-80	SMY21438.1		GH0	Glycoside hydrolases not yet assigned to a family.
192	XP_009649895.1	57.1	3.58e-96	CAQ16239.1		GH0	Glycoside hydrolases not yet assigned to a family.
193	XP_009654506.1	42.2	3.87e-122	QRV94664.1		GH0	Glycoside hydrolases not yet assigned to a family.
194	XP_009649760.1	40.4	2.34e-90	QRW22671.1		CE8	pectin methylesterase (EC 3.1.1.11).
195	XP_009650942.1	51.6	1.06e-96	EGX51542.1		CE8	pectin methylesterase (EC 3.1.1.11).
196	XP_009651618.1	41.3	3.08e-69	QRW20161.1		CE8	pectin methylesterase (EC 3.1.1.11).
197	XP_009653491.1	78.6	8.28e-172	QKD62636.1		CE8	pectin methylesterase (EC 3.1.1.11).
198	XP_009653848.1	46.3	1.42e-118	QRW22671.1		CE8	pectin methylesterase (EC 3.1.1.11).
199	XP_009656106.1	65.6	5.53e-179	AEO70721.1		CE8	pectin methylesterase (EC 3.1.1.11).
200	XP_009658180.1	60.6	0	QKD59401.1		CE8	pectin methylesterase (EC 3.1.1.11).
201	XP_009648440.1	52.2	8.91e-64	QRC93889.1		CE5	acetyl xylan esterase (EC 3.1.1.72); cutinase (EC 3.1.1.74)
202	XP_009650648.1	66.8	4.68e-99	CAD70564.1		CE5	acetyl xylan esterase (EC 3.1.1.72); cutinase (EC 3.1.1.74)
203	XP_009650845.1	69.8	8.16e-135	CAD70564.1		CE5	acetyl xylan esterase (EC 3.1.1.72); cutinase (EC 3.1.1.74)
204	XP_009652001.1	47.3	3.51e-48	BCY08492.1		CE5	acetyl xylan esterase (EC 3.1.1.72); cutinase (EC 3.1.1.74)
205	XP_009652954.1	45.2	1.7e-58	SMQ51823.1		CE5	acetyl xylan esterase (EC 3.1.1.72); cutinase (EC 3.1.1.74)
206	XP_009653875.1	58.8	1.97e-78	AAL38030.1		CE5	acetyl xylan esterase (EC 3.1.1.72); cutinase (EC 3.1.1.74)
207	XP_009654425.1	70.8	1.95e-102	AAB05922.1		CE5	acetyl xylan esterase (EC 3.1.1.72); cutinase (EC 3.1.1.74)
208	XP_009654544.1	65.5	1.45e-103	ADQ27862.1		CE5	acetyl xylan esterase (EC 3.1.1.72); cutinase (EC 3.1.1.74)
209	XP_009655277.1	67.2	4.66e-103	CEI39834.1		CE5	acetyl xylan esterase (EC 3.1.1.72); cutinase (EC 3.1.1.74)
210	XP_009655633.1	71.6	1.76e-103	QBZ62508.1		CE5	acetyl xylan esterase (EC 3.1.1.72); cutinase (EC 3.1.1.74)
211	XP_009655636.1	45.4	2.13e-60	XP_330313.1		CE5	acetyl xylan esterase (EC 3.1.1.72); cutinase (EC 3.1.1.74)
212	XP_009656419.1	64	8.16e-107	CEI39834.1		CE5	acetyl xylan esterase (EC 3.1.1.72); cutinase (EC 3.1.1.74)
213	XP_009650595.1	52.3	3.94e-179	QLI65866.1		CE4	acetyl xylan esterase (EC 3.1.1.72); chitin deacetylase (EC 3.5.1.41); chitooligosaccharide deacetylase (EC 3.5.1.-); peptidoglycan GlcNAc deacetylase (EC 3.5.1.-); peptidoglycan N-acetylmuramic acid deacetylase (EC 3.5.1.-).
214	XP_009653352.1	50.6	3.44e-76	AAT68493.1		CE4	acetyl xylan esterase (EC 3.1.1.72); chitin deacetylase (EC 3.5.1.41); chitooligosaccharide deacetylase (EC 3.5.1.-); peptidoglycan GlcNAc deacetylase (EC 3.5.1.-); peptidoglycan N-acetylmuramic acid deacetylase (EC 3.5.1.-).
215	XP_009654342.1	51.2	1.84e-73	QGI66874.1		CE4	acetyl xylan esterase (EC 3.1.1.72); chitin deacetylase (EC 3.5.1.41); chitooligosaccharide deacetylase (EC 3.5.1.-); peptidoglycan GlcNAc deacetylase (EC 3.5.1.-); peptidoglycan N-acetylmuramic acid deacetylase (EC 3.5.1.-).
216	XP_009655493.1	51.3	4.99e-80	QBZ64097.1		CE4	acetyl xylan esterase (EC 3.1.1.72); chitin deacetylase (EC 3.5.1.41); chitooligosaccharide deacetylase (EC 3.5.1.-); peptidoglycan GlcNAc deacetylase (EC 3.5.1.-); peptidoglycan N-acetylmuramic acid deacetylase (EC 3.5.1.-).
217	XP_009656617.1	65.8	2.86e-113	QKD50547.1		CE4	acetyl xylan esterase (EC 3.1.1.72); chitin deacetylase (EC 3.5.1.41); chitooligosaccharide deacetylase (EC 3.5.1.-); peptidoglycan GlcNAc deacetylase (EC 3.5.1.-); peptidoglycan N-acetylmuramic acid deacetylase (EC 3.5.1.-).
218	XP_009656936.1	60.6	3.68e-158	ATY64953.1		CE4	acetyl xylan esterase (EC 3.1.1.72); chitin deacetylase (EC 3.5.1.41); chitooligosaccharide deacetylase (EC 3.5.1.-); peptidoglycan GlcNAc deacetylase (EC 3.5.1.-); peptidoglycan N-acetylmuramic acid deacetylase (EC 3.5.1.-).
219	XP_009656937.1	69.4	3.47e-272	QLI65866.1		CE4	acetyl xylan esterase (EC 3.1.1.72); chitin deacetylase (EC 3.5.1.41); chitooligosaccharide deacetylase (EC 3.5.1.-); peptidoglycan GlcNAc deacetylase (EC 3.5.1.-); peptidoglycan N-acetylmuramic acid deacetylase (EC 3.5.1.-).
220	XP_009656938.1	75.5	7.43e-105	QGI93762.1		CE4	acetyl xylan esterase (EC 3.1.1.72); chitin deacetylase (EC 3.5.1.41); chitooligosaccharide deacetylase (EC 3.5.1.-); peptidoglycan GlcNAc deacetylase (EC 3.5.1.-); peptidoglycan N-acetylmuramic acid deacetylase (EC 3.5.1.-).
221	XP_009654313.1	42.6	9.09e-224	CCT65127.1		CE3	acetyl xylan esterase (EC 3.1.1.72).
222	XP_009654412.1	54.4	1.8e-79	QPC73171.1		CE3	acetyl xylan esterase (EC 3.1.1.72).
223	XP_009654964.1	63.8	0	QKD52243.1		CE3	acetyl xylan esterase (EC 3.1.1.72).
224	XP_009655668.1	54.8	2.93e-71	AEO66483.1		CE3	acetyl xylan esterase (EC 3.1.1.72).
225	XP_009656038.1	50	1.19e-72	QPC73171.1		CE3	acetyl xylan esterase (EC 3.1.1.72).
226	XP_009651098.1	56.5	2.47e-270	QLI69755.1		CE18	N-acetylgalactosamine deacetylase (EC 3.5.1.-)
227	XP_009654265.1	59.6	5.12e-292	QLI69755.1		CE18	N-acetylgalactosamine deacetylase (EC 3.5.1.-)
228	XP_009650272.1	59.5	1.27e-145	CDP24658.1		CE16	acetylesterase (EC 3.1.1.6) active on various carbohydrate acetyl esters
229	XP_009652141.1	57.2	1.21e-108	XP_332108.1		CE16	acetylesterase (EC 3.1.1.6) active on various carbohydrate acetyl esters
230	XP_009648858.1	45.9	3.56e-97	ARA93149.1		CE15	4-O-methyl-glucuronoyl methylesterase (EC 3.1.1.-)
231	XP_009650473.1	52.5	1.1e-149	CAP60908.1		CE15	4-O-methyl-glucuronoyl methylesterase (EC 3.1.1.-)
232	XP_009652726.1	58	1.67e-88	QPC62947.1		CE12	pectin acetylesterase (EC 3.1.1.-); rhamnogalacturonan acetylesterase (EC 3.1.1.-); acetyl xylan esterase (EC 3.1.1.72)
233	XP_009653490.1	74.6	6.1e-138	QKD46593.1		CE12	pectin acetylesterase (EC 3.1.1.-); rhamnogalacturonan acetylesterase (EC 3.1.1.-); acetyl xylan esterase (EC 3.1.1.72)
234	XP_009653960.1	48.8	2.08e-59	XP_003710104.1		CE12	pectin acetylesterase (EC 3.1.1.-); rhamnogalacturonan acetylesterase (EC 3.1.1.-); acetyl xylan esterase (EC 3.1.1.72)
235	XP_009656011.1	40.9	1.86e-45	QMW44333.1		CE12	pectin acetylesterase (EC 3.1.1.-); rhamnogalacturonan acetylesterase (EC 3.1.1.-); acetyl xylan esterase (EC 3.1.1.72)
236	XP_009650480.1	61	6.51e-109	QKD62233.1		CE1	acetyl xylan esterase (EC 3.1.1.72); cinnamoyl esterase (EC 3.1.1.-); feruloyl esterase (EC 3.1.1.73); carboxylesterase (EC 3.1.1.1); S-formylglutathione hydrolase (EC 3.1.2.12); diacylglycerol O-acyltransferase (EC 2.3.1.20); trehalose 6-O-mycolyltransferase (EC 2.3.1.122)
237	XP_009654625.1	58.9	1.99e-115	QKD62144.1		CE1	acetyl xylan esterase (EC 3.1.1.72); cinnamoyl esterase (EC 3.1.1.-); feruloyl esterase (EC 3.1.1.73); carboxylesterase (EC 3.1.1.1); S-formylglutathione hydrolase (EC 3.1.2.12); diacylglycerol O-acyltransferase (EC 2.3.1.20); trehalose 6-O-mycolyltransferase (EC 2.3.1.122)
238	XP_009654681.1	57.6	1.19e-122	CBY01607.1		CE1	acetyl xylan esterase (EC 3.1.1.72); cinnamoyl esterase (EC 3.1.1.-); feruloyl esterase (EC 3.1.1.73); carboxylesterase (EC 3.1.1.1); S-formylglutathione hydrolase (EC 3.1.2.12); diacylglycerol O-acyltransferase (EC 2.3.1.20); trehalose 6-O-mycolyltransferase (EC 2.3.1.122)
239	XP_009657475.1	62.8	4.63e-145	VBB71849.1		CE1	acetyl xylan esterase (EC 3.1.1.72); cinnamoyl esterase (EC 3.1.1.-); feruloyl esterase (EC 3.1.1.73); carboxylesterase (EC 3.1.1.1); S-formylglutathione hydrolase (EC 3.1.2.12); diacylglycerol O-acyltransferase (EC 2.3.1.20); trehalose 6-O-mycolyltransferase (EC 2.3.1.122)
240	XP_009650673.1	46.2	4.9e-103	BCR96460.1		CE0	See below.
241	XP_009656018.1	64.6	1.15e-138	BAJ10857.1		CE0	See below.
242	XP_009656041.1	65.6	2.98e-214	VBB73265.1		CE0	See below.
243	XP_009651098.1	56.5	2.47e-270	QLI69755.1		CBM87	Binding to alpha-1,4-N-acetylgalactosamine-rich regions of galactosaminogalactan
244	XP_009654265.1	59.6	5.12e-292	QLI69755.1		CBM87	Binding to alpha-1,4-N-acetylgalactosamine-rich regions of galactosaminogalactan
245	XP_009653342.1	40.9	1.85e-36	BCL68211.1		CBM73	Modules of approx 65 residues found on various enzymes active of chitin. Chitin-binding function demonstrated for the Cellvibrio japonicus CjLPMO10A protein.
246	XP_009657276.1	44	1.09e-55	QOC24262.1		CBM73	Modules of approx 65 residues found on various enzymes active of chitin. Chitin-binding function demonstrated for the Cellvibrio japonicus CjLPMO10A protein.
247	XP_009649188.1	63.9	6.94e-65	QKD58829.1		CBM63	The CBM63 module of Bacillus subtilis expansin EXLX1 has been shown to bind cellulose.
248	XP_009648082.1	51.7	7.39e-294	QUF60511.1		CBM50	Modules of approx. 50 residues found attached to various enzymes from families GH18, GH19, GH23, GH24, GH25 and GH73, i.e. enzymes cleaving either chitin or peptidoglycan. Binding to chitopentaose demonstrated in the case of Pteris ryukyuensis chitinase A [Ohnuma T et al. (2008) J. Biol. Chem. 283:5178-87 (PMID: 18083709)]. CBM50 modules are also found in a multitude of other enzymes targeting th…
249	XP_009648083.1	45.1	3.14e-96	CZS79299.1		CBM50	Modules of approx. 50 residues found attached to various enzymes from families GH18, GH19, GH23, GH24, GH25 and GH73, i.e. enzymes cleaving either chitin or peptidoglycan. Binding to chitopentaose demonstrated in the case of Pteris ryukyuensis chitinase A [Ohnuma T et al. (2008) J. Biol. Chem. 283:5178-87 (PMID: 18083709)]. CBM50 modules are also found in a multitude of other enzymes targeting th…
250	XP_009653211.1	44.3	6.01e-31	AMH86632.1		CBM50	Modules of approx. 50 residues found attached to various enzymes from families GH18, GH19, GH23, GH24, GH25 and GH73, i.e. enzymes cleaving either chitin or peptidoglycan. Binding to chitopentaose demonstrated in the case of Pteris ryukyuensis chitinase A [Ohnuma T et al. (2008) J. Biol. Chem. 283:5178-87 (PMID: 18083709)]. CBM50 modules are also found in a multitude of other enzymes targeting th…
251	XP_009654198.1	44.4	1.49e-135	QGI87027.1		CBM50	Modules of approx. 50 residues found attached to various enzymes from families GH18, GH19, GH23, GH24, GH25 and GH73, i.e. enzymes cleaving either chitin or peptidoglycan. Binding to chitopentaose demonstrated in the case of Pteris ryukyuensis chitinase A [Ohnuma T et al. (2008) J. Biol. Chem. 283:5178-87 (PMID: 18083709)]. CBM50 modules are also found in a multitude of other enzymes targeting th…
252	XP_009655843.1	45.4	4.47e-118	VBB80752.1		CBM50	Modules of approx. 50 residues found attached to various enzymes from families GH18, GH19, GH23, GH24, GH25 and GH73, i.e. enzymes cleaving either chitin or peptidoglycan. Binding to chitopentaose demonstrated in the case of Pteris ryukyuensis chitinase A [Ohnuma T et al. (2008) J. Biol. Chem. 283:5178-87 (PMID: 18083709)]. CBM50 modules are also found in a multitude of other enzymes targeting th…
253	XP_009649078.1	71.4	3.58e-256	AHC03897.1		CBM42	Modules of approx. 160 residues found mostly at the C-terminus of GH54 catalytic domains. Binding to arabinofuranose (present in arabinoxylan) has been demonstrated.
254	XP_009655713.1	53	2.33e-159	AFU88757.1		CBM42	Modules of approx. 160 residues found mostly at the C-terminus of GH54 catalytic domains. Binding to arabinofuranose (present in arabinoxylan) has been demonstrated.
255	XP_009651855.1	73.1	7.05e-307	QKD61559.1		CBM35	Modules of approx. 130 residues. A module that is conserved in three Cellvibrio xylan-degrading enzymes binds to xylan and the interaction is calcium dependent, while a module from a Cellvibrio mannanase binds to decorated soluble mannans and mannooligosaccharides. A module in a
256	XP_009652893.1	77.7	3.25e-273	CBX97805.1		CBM35	Modules of approx. 130 residues. A module that is conserved in three Cellvibrio xylan-degrading enzymes binds to xylan and the interaction is calcium dependent, while a module from a Cellvibrio mannanase binds to decorated soluble mannans and mannooligosaccharides. A module in a
257	XP_009655533.1	73.5	4.94e-244	CEI70638.1		CBM35	Modules of approx. 130 residues. A module that is conserved in three Cellvibrio xylan-degrading enzymes binds to xylan and the interaction is calcium dependent, while a module from a Cellvibrio mannanase binds to decorated soluble mannans and mannooligosaccharides. A module in a
258	XP_009656409.1	64.5	3.07e-218	AAQ31840.1		CBM35	Modules of approx. 130 residues. A module that is conserved in three Cellvibrio xylan-degrading enzymes binds to xylan and the interaction is calcium dependent, while a module from a Cellvibrio mannanase binds to decorated soluble mannans and mannooligosaccharides. A module in a
259	XP_009648843.1	52.5	2.16e-172	CAK44988.1		CBM24	alpha-1,3-glucan (mutan)-binding function demonstrated in two cases (PMID:10636904)
260	XP_009650080.1	54.2	1.16e-227	CAP70294.1		CBM20	The granular starch-binding function has been demonstrated in several cases. Interact strongly with cyclodextrins. Often designated as starch-binding domains (SBD).
261	XP_009652012.1	49.4	2.89e-189	EAA64118.1		CBM20	The granular starch-binding function has been demonstrated in several cases. Interact strongly with cyclodextrins. Often designated as starch-binding domains (SBD).
262	XP_009654335.1	68.6	8.95e-193	EAA34371.2		CBM20	The granular starch-binding function has been demonstrated in several cases. Interact strongly with cyclodextrins. Often designated as starch-binding domains (SBD).
263	XP_009655688.1	59.7	5.74e-272	AEO61583.1		CBM20	The granular starch-binding function has been demonstrated in several cases. Interact strongly with cyclodextrins. Often designated as starch-binding domains (SBD).
264	XP_009657285.1	70.4	1.06e-227	AUA60224.1		CBM20	The granular starch-binding function has been demonstrated in several cases. Interact strongly with cyclodextrins. Often designated as starch-binding domains (SBD).
265	XP_009650200.1	47.9	3.08e-115	QKD52522.1		CBM18	Modules of approx. 40 residues. The chitin-binding function has been demonstrated in many cases. These modules are found attached to a number of chitinase catalytic domains, but also in non-catalytic proteins either in isolation or as multiple repeats.
266	XP_009656485.1	46.5	2.26e-179	QKD61160.1		CBM18	Modules of approx. 40 residues. The chitin-binding function has been demonstrated in many cases. These modules are found attached to a number of chitinase catalytic domains, but also in non-catalytic proteins either in isolation or as multiple repeats.
267	XP_009656931.1	64.8	3.05e-172	AEO69724.1		CBM18	Modules of approx. 40 residues. The chitin-binding function has been demonstrated in many cases. These modules are found attached to a number of chitinase catalytic domains, but also in non-catalytic proteins either in isolation or as multiple repeats.
268	XP_009656938.1	75.5	7.43e-105	QGI93762.1		CBM18	Modules of approx. 40 residues. The chitin-binding function has been demonstrated in many cases. These modules are found attached to a number of chitinase catalytic domains, but also in non-catalytic proteins either in isolation or as multiple repeats.
269	XP_009657900.1	80.4	1.33e-161	AYU56548.1		CBM18	Modules of approx. 40 residues. The chitin-binding function has been demonstrated in many cases. These modules are found attached to a number of chitinase catalytic domains, but also in non-catalytic proteins either in isolation or as multiple repeats.
270	XP_009649292.1	44.6	8.09e-56	QWH64231.1		CBM13	Modules of approx. 150 residues which always appear as a threefold internal repeat. The only apparent exception to this, xylanase II of Actinomadura sp. FC7 (GenBank U08894), is in fact not completely sequenced. These modules were first identified in several plant lectins such as ricin or agglutinin of Ricinus communis which bind galactose residues. The three-dimensional structure of a plant lect…
271	XP_009652654.1	44.2	7.48e-102	BAV06996.1		CBM13	Modules of approx. 150 residues which always appear as a threefold internal repeat. The only apparent exception to this, xylanase II of Actinomadura sp. FC7 (GenBank U08894), is in fact not completely sequenced. These modules were first identified in several plant lectins such as ricin or agglutinin of Ricinus communis which bind galactose residues. The three-dimensional structure of a plant lect…
272	XP_009655659.1	53.8	1.17e-55	AZZ51744.1		CBM13	Modules of approx. 150 residues which always appear as a threefold internal repeat. The only apparent exception to this, xylanase II of Actinomadura sp. FC7 (GenBank U08894), is in fact not completely sequenced. These modules were first identified in several plant lectins such as ricin or agglutinin of Ricinus communis which bind galactose residues. The three-dimensional structure of a plant lect…
273	XP_009657435.1	55.3	1.72e-133	SCF08508.1		CBM13	Modules of approx. 150 residues which always appear as a threefold internal repeat. The only apparent exception to this, xylanase II of Actinomadura sp. FC7 (GenBank U08894), is in fact not completely sequenced. These modules were first identified in several plant lectins such as ricin or agglutinin of Ricinus communis which bind galactose residues. The three-dimensional structure of a plant lect…
274	XP_009648345.1	49.3	1.11e-128	AGW24296.1		CBM1	Modules of approx. 40 residues found almost exclusively in fungi. The cellulose-binding function has been demonstrated in many cases, and appears to be mediated by three aromatic residues separated by about 10.4 angstrom and which form a flat surface. The only non-fungal occurence of CBM1 is in an algal non-hydrolytic polysaccharide-binding protein which is composed of four repeated CBM1 modules.…
275	XP_009649003.1	64.3	3.17e-172	EGX51171.1		CBM1	Modules of approx. 40 residues found almost exclusively in fungi. The cellulose-binding function has been demonstrated in many cases, and appears to be mediated by three aromatic residues separated by about 10.4 angstrom and which form a flat surface. The only non-fungal occurence of CBM1 is in an algal non-hydrolytic polysaccharide-binding protein which is composed of four repeated CBM1 modules.…
276	XP_009650473.1	52.5	1.1e-149	CAP60908.1		CBM1	Modules of approx. 40 residues found almost exclusively in fungi. The cellulose-binding function has been demonstrated in many cases, and appears to be mediated by three aromatic residues separated by about 10.4 angstrom and which form a flat surface. The only non-fungal occurence of CBM1 is in an algal non-hydrolytic polysaccharide-binding protein which is composed of four repeated CBM1 modules.…
277	XP_009650480.1	61	6.51e-109	QKD62233.1		CBM1	Modules of approx. 40 residues found almost exclusively in fungi. The cellulose-binding function has been demonstrated in many cases, and appears to be mediated by three aromatic residues separated by about 10.4 angstrom and which form a flat surface. The only non-fungal occurence of CBM1 is in an algal non-hydrolytic polysaccharide-binding protein which is composed of four repeated CBM1 modules.…
278	XP_009650586.1	60.7	0	AOW70087.1		CBM1	Modules of approx. 40 residues found almost exclusively in fungi. The cellulose-binding function has been demonstrated in many cases, and appears to be mediated by three aromatic residues separated by about 10.4 angstrom and which form a flat surface. The only non-fungal occurence of CBM1 is in an algal non-hydrolytic polysaccharide-binding protein which is composed of four repeated CBM1 modules.…
279	XP_009650648.1	66.8	4.68e-99	CAD70564.1		CBM1	Modules of approx. 40 residues found almost exclusively in fungi. The cellulose-binding function has been demonstrated in many cases, and appears to be mediated by three aromatic residues separated by about 10.4 angstrom and which form a flat surface. The only non-fungal occurence of CBM1 is in an algal non-hydrolytic polysaccharide-binding protein which is composed of four repeated CBM1 modules.…
280	XP_009650845.1	69.8	8.16e-135	CAD70564.1		CBM1	Modules of approx. 40 residues found almost exclusively in fungi. The cellulose-binding function has been demonstrated in many cases, and appears to be mediated by three aromatic residues separated by about 10.4 angstrom and which form a flat surface. The only non-fungal occurence of CBM1 is in an algal non-hydrolytic polysaccharide-binding protein which is composed of four repeated CBM1 modules.…
281	XP_009650942.1	51.6	1.06e-96	EGX51542.1		CBM1	Modules of approx. 40 residues found almost exclusively in fungi. The cellulose-binding function has been demonstrated in many cases, and appears to be mediated by three aromatic residues separated by about 10.4 angstrom and which form a flat surface. The only non-fungal occurence of CBM1 is in an algal non-hydrolytic polysaccharide-binding protein which is composed of four repeated CBM1 modules.…
282	XP_009651930.1	66.5	7.73e-162	VBB78559.1		CBM1	Modules of approx. 40 residues found almost exclusively in fungi. The cellulose-binding function has been demonstrated in many cases, and appears to be mediated by three aromatic residues separated by about 10.4 angstrom and which form a flat surface. The only non-fungal occurence of CBM1 is in an algal non-hydrolytic polysaccharide-binding protein which is composed of four repeated CBM1 modules.…
283	XP_009652141.1	57.2	1.21e-108	XP_332108.1		CBM1	Modules of approx. 40 residues found almost exclusively in fungi. The cellulose-binding function has been demonstrated in many cases, and appears to be mediated by three aromatic residues separated by about 10.4 angstrom and which form a flat surface. The only non-fungal occurence of CBM1 is in an algal non-hydrolytic polysaccharide-binding protein which is composed of four repeated CBM1 modules.…
284	XP_009652396.1	59.9	1.83e-91	XP_361895.1		CBM1	Modules of approx. 40 residues found almost exclusively in fungi. The cellulose-binding function has been demonstrated in many cases, and appears to be mediated by three aromatic residues separated by about 10.4 angstrom and which form a flat surface. The only non-fungal occurence of CBM1 is in an algal non-hydrolytic polysaccharide-binding protein which is composed of four repeated CBM1 modules.…
285	XP_009652694.1	74.7	3.99e-132	VBB79464.1		CBM1	Modules of approx. 40 residues found almost exclusively in fungi. The cellulose-binding function has been demonstrated in many cases, and appears to be mediated by three aromatic residues separated by about 10.4 angstrom and which form a flat surface. The only non-fungal occurence of CBM1 is in an algal non-hydrolytic polysaccharide-binding protein which is composed of four repeated CBM1 modules.…
286	XP_009652928.1	73.7	1.3e-160	EGX53608.1		CBM1	Modules of approx. 40 residues found almost exclusively in fungi. The cellulose-binding function has been demonstrated in many cases, and appears to be mediated by three aromatic residues separated by about 10.4 angstrom and which form a flat surface. The only non-fungal occurence of CBM1 is in an algal non-hydrolytic polysaccharide-binding protein which is composed of four repeated CBM1 modules.…
287	XP_009653061.1	57	1.55e-116	AEO56542.1		CBM1	Modules of approx. 40 residues found almost exclusively in fungi. The cellulose-binding function has been demonstrated in many cases, and appears to be mediated by three aromatic residues separated by about 10.4 angstrom and which form a flat surface. The only non-fungal occurence of CBM1 is in an algal non-hydrolytic polysaccharide-binding protein which is composed of four repeated CBM1 modules.…
288	XP_009653845.1	54.5	2.75e-83	QBZ53475.1		CBM1	Modules of approx. 40 residues found almost exclusively in fungi. The cellulose-binding function has been demonstrated in many cases, and appears to be mediated by three aromatic residues separated by about 10.4 angstrom and which form a flat surface. The only non-fungal occurence of CBM1 is in an algal non-hydrolytic polysaccharide-binding protein which is composed of four repeated CBM1 modules.…
289	XP_009653883.1	66	0	AAP57752.1		CBM1	Modules of approx. 40 residues found almost exclusively in fungi. The cellulose-binding function has been demonstrated in many cases, and appears to be mediated by three aromatic residues separated by about 10.4 angstrom and which form a flat surface. The only non-fungal occurence of CBM1 is in an algal non-hydrolytic polysaccharide-binding protein which is composed of four repeated CBM1 modules.…
290	XP_009654344.1	65.2	2.36e-168	QKD61651.1		CBM1	Modules of approx. 40 residues found almost exclusively in fungi. The cellulose-binding function has been demonstrated in many cases, and appears to be mediated by three aromatic residues separated by about 10.4 angstrom and which form a flat surface. The only non-fungal occurence of CBM1 is in an algal non-hydrolytic polysaccharide-binding protein which is composed of four repeated CBM1 modules.…
291	XP_009654410.1	73.3	1.06e-251	CAH05678.1		CBM1	Modules of approx. 40 residues found almost exclusively in fungi. The cellulose-binding function has been demonstrated in many cases, and appears to be mediated by three aromatic residues separated by about 10.4 angstrom and which form a flat surface. The only non-fungal occurence of CBM1 is in an algal non-hydrolytic polysaccharide-binding protein which is composed of four repeated CBM1 modules.…
292	XP_009654442.1	54.1	1.54e-92	EGX52873.1		CBM1	Modules of approx. 40 residues found almost exclusively in fungi. The cellulose-binding function has been demonstrated in many cases, and appears to be mediated by three aromatic residues separated by about 10.4 angstrom and which form a flat surface. The only non-fungal occurence of CBM1 is in an algal non-hydrolytic polysaccharide-binding protein which is composed of four repeated CBM1 modules.…
293	XP_009654485.1	46.7	1.19e-137	CEI70359.1		CBM1	Modules of approx. 40 residues found almost exclusively in fungi. The cellulose-binding function has been demonstrated in many cases, and appears to be mediated by three aromatic residues separated by about 10.4 angstrom and which form a flat surface. The only non-fungal occurence of CBM1 is in an algal non-hydrolytic polysaccharide-binding protein which is composed of four repeated CBM1 modules.…
294	XP_009654600.1	61.6	1.67e-126	AEO67395.1		CBM1	Modules of approx. 40 residues found almost exclusively in fungi. The cellulose-binding function has been demonstrated in many cases, and appears to be mediated by three aromatic residues separated by about 10.4 angstrom and which form a flat surface. The only non-fungal occurence of CBM1 is in an algal non-hydrolytic polysaccharide-binding protein which is composed of four repeated CBM1 modules.…
295	XP_009654606.1	61.7	5.06e-134	XP_361895.1		CBM1	Modules of approx. 40 residues found almost exclusively in fungi. The cellulose-binding function has been demonstrated in many cases, and appears to be mediated by three aromatic residues separated by about 10.4 angstrom and which form a flat surface. The only non-fungal occurence of CBM1 is in an algal non-hydrolytic polysaccharide-binding protein which is composed of four repeated CBM1 modules.…
296	XP_009654811.1	66.8	1.24e-164	VBB79393.1		CBM1	Modules of approx. 40 residues found almost exclusively in fungi. The cellulose-binding function has been demonstrated in many cases, and appears to be mediated by three aromatic residues separated by about 10.4 angstrom and which form a flat surface. The only non-fungal occurence of CBM1 is in an algal non-hydrolytic polysaccharide-binding protein which is composed of four repeated CBM1 modules.…
297	XP_009655545.1	69.6	4.92e-170	CAP62292.1		CBM1	Modules of approx. 40 residues found almost exclusively in fungi. The cellulose-binding function has been demonstrated in many cases, and appears to be mediated by three aromatic residues separated by about 10.4 angstrom and which form a flat surface. The only non-fungal occurence of CBM1 is in an algal non-hydrolytic polysaccharide-binding protein which is composed of four repeated CBM1 modules.…
298	XP_009655643.1	68.4	1.85e-257	AXB50469.1		CBM1	Modules of approx. 40 residues found almost exclusively in fungi. The cellulose-binding function has been demonstrated in many cases, and appears to be mediated by three aromatic residues separated by about 10.4 angstrom and which form a flat surface. The only non-fungal occurence of CBM1 is in an algal non-hydrolytic polysaccharide-binding protein which is composed of four repeated CBM1 modules.…
299	XP_009655828.1	54.7	3.8e-83	QBZ53475.1		CBM1	Modules of approx. 40 residues found almost exclusively in fungi. The cellulose-binding function has been demonstrated in many cases, and appears to be mediated by three aromatic residues separated by about 10.4 angstrom and which form a flat surface. The only non-fungal occurence of CBM1 is in an algal non-hydrolytic polysaccharide-binding protein which is composed of four repeated CBM1 modules.…
300	XP_009656016.1	60.4	6.9e-179	QPC59867.1		CBM1	Modules of approx. 40 residues found almost exclusively in fungi. The cellulose-binding function has been demonstrated in many cases, and appears to be mediated by three aromatic residues separated by about 10.4 angstrom and which form a flat surface. The only non-fungal occurence of CBM1 is in an algal non-hydrolytic polysaccharide-binding protein which is composed of four repeated CBM1 modules.…
301	XP_009656018.1	64.6	1.15e-138	BAJ10857.1		CBM1	Modules of approx. 40 residues found almost exclusively in fungi. The cellulose-binding function has been demonstrated in many cases, and appears to be mediated by three aromatic residues separated by about 10.4 angstrom and which form a flat surface. The only non-fungal occurence of CBM1 is in an algal non-hydrolytic polysaccharide-binding protein which is composed of four repeated CBM1 modules.…
302	XP_009656415.1	56.8	4.2e-211	AXB50469.1		CBM1	Modules of approx. 40 residues found almost exclusively in fungi. The cellulose-binding function has been demonstrated in many cases, and appears to be mediated by three aromatic residues separated by about 10.4 angstrom and which form a flat surface. The only non-fungal occurence of CBM1 is in an algal non-hydrolytic polysaccharide-binding protein which is composed of four repeated CBM1 modules.…
303	XP_009657474.1	68.4	5.09e-123	VBB76545.1		CBM1	Modules of approx. 40 residues found almost exclusively in fungi. The cellulose-binding function has been demonstrated in many cases, and appears to be mediated by three aromatic residues separated by about 10.4 angstrom and which form a flat surface. The only non-fungal occurence of CBM1 is in an algal non-hydrolytic polysaccharide-binding protein which is composed of four repeated CBM1 modules.…
304	XP_009657475.1	62.8	4.63e-145	VBB71849.1		CBM1	Modules of approx. 40 residues found almost exclusively in fungi. The cellulose-binding function has been demonstrated in many cases, and appears to be mediated by three aromatic residues separated by about 10.4 angstrom and which form a flat surface. The only non-fungal occurence of CBM1 is in an algal non-hydrolytic polysaccharide-binding protein which is composed of four repeated CBM1 modules.…
305	XP_009657561.1	58.2	4.43e-149	BAB39154.1		CBM1	Modules of approx. 40 residues found almost exclusively in fungi. The cellulose-binding function has been demonstrated in many cases, and appears to be mediated by three aromatic residues separated by about 10.4 angstrom and which form a flat surface. The only non-fungal occurence of CBM1 is in an algal non-hydrolytic polysaccharide-binding protein which is composed of four repeated CBM1 modules.…
306	XP_009657563.1	67.4	8.17e-142	AAY00848.1		CBM1	Modules of approx. 40 residues found almost exclusively in fungi. The cellulose-binding function has been demonstrated in many cases, and appears to be mediated by three aromatic residues separated by about 10.4 angstrom and which form a flat surface. The only non-fungal occurence of CBM1 is in an algal non-hydrolytic polysaccharide-binding protein which is composed of four repeated CBM1 modules.…
307	XP_009657948.1	49.6	1.12e-209	AFG25592.1		CBM1	Modules of approx. 40 residues found almost exclusively in fungi. The cellulose-binding function has been demonstrated in many cases, and appears to be mediated by three aromatic residues separated by about 10.4 angstrom and which form a flat surface. The only non-fungal occurence of CBM1 is in an algal non-hydrolytic polysaccharide-binding protein which is composed of four repeated CBM1 modules.…
308	XP_009658191.1	59.1	5.82e-157	CEI59985.1		CBM1	Modules of approx. 40 residues found almost exclusively in fungi. The cellulose-binding function has been demonstrated in many cases, and appears to be mediated by three aromatic residues separated by about 10.4 angstrom and which form a flat surface. The only non-fungal occurence of CBM1 is in an algal non-hydrolytic polysaccharide-binding protein which is composed of four repeated CBM1 modules.…
309	XP_009648975.1	40.3	2e-40	QSF57377.1		CBM0	Carbohydrate-binding modules not yet assigned to a family.
310	XP_009654446.1	40.2	7.28e-48	QSF57377.1		CBM0	Carbohydrate-binding modules not yet assigned to a family.
311	XP_009648386.1	47	2.37e-73	AEO68157.1		AA9	AA9 (formerly GH61) proteins are copper-dependent lytic polysaccharide monooxygenases (LPMOs); cleavage of cellulose chains with oxidation of carbons C1 and/or C4 and C-6); lytic cellulose monooxygenase (C1-hydroxylating) (EC 1.14.99.54); lytic cellulose monooxygenase (C4-dehydrogenating) (EC 1.14.99.56)
312	XP_009649146.1	66.3	7.34e-125	XP_003709110.1		AA9	AA9 (formerly GH61) proteins are copper-dependent lytic polysaccharide monooxygenases (LPMOs); cleavage of cellulose chains with oxidation of carbons C1 and/or C4 and C-6); lytic cellulose monooxygenase (C1-hydroxylating) (EC 1.14.99.54); lytic cellulose monooxygenase (C4-dehydrogenating) (EC 1.14.99.56)
313	XP_009650200.1	47.9	3.08e-115	QKD52522.1		AA9	AA9 (formerly GH61) proteins are copper-dependent lytic polysaccharide monooxygenases (LPMOs); cleavage of cellulose chains with oxidation of carbons C1 and/or C4 and C-6); lytic cellulose monooxygenase (C1-hydroxylating) (EC 1.14.99.54); lytic cellulose monooxygenase (C4-dehydrogenating) (EC 1.14.99.56)
314	XP_009651907.1	66.8	5.13e-132	CCT64153.1		AA9	AA9 (formerly GH61) proteins are copper-dependent lytic polysaccharide monooxygenases (LPMOs); cleavage of cellulose chains with oxidation of carbons C1 and/or C4 and C-6); lytic cellulose monooxygenase (C1-hydroxylating) (EC 1.14.99.54); lytic cellulose monooxygenase (C4-dehydrogenating) (EC 1.14.99.56)
315	XP_009652655.1	68.6	7.4e-90	CEI70335.1		AA9	AA9 (formerly GH61) proteins are copper-dependent lytic polysaccharide monooxygenases (LPMOs); cleavage of cellulose chains with oxidation of carbons C1 and/or C4 and C-6); lytic cellulose monooxygenase (C1-hydroxylating) (EC 1.14.99.54); lytic cellulose monooxygenase (C4-dehydrogenating) (EC 1.14.99.56)
316	XP_009652694.1	74.7	3.99e-132	VBB79464.1		AA9	AA9 (formerly GH61) proteins are copper-dependent lytic polysaccharide monooxygenases (LPMOs); cleavage of cellulose chains with oxidation of carbons C1 and/or C4 and C-6); lytic cellulose monooxygenase (C1-hydroxylating) (EC 1.14.99.54); lytic cellulose monooxygenase (C4-dehydrogenating) (EC 1.14.99.56)
317	XP_009652881.1	65.5	2.65e-109	QGI95828.1		AA9	AA9 (formerly GH61) proteins are copper-dependent lytic polysaccharide monooxygenases (LPMOs); cleavage of cellulose chains with oxidation of carbons C1 and/or C4 and C-6); lytic cellulose monooxygenase (C1-hydroxylating) (EC 1.14.99.54); lytic cellulose monooxygenase (C4-dehydrogenating) (EC 1.14.99.56)
318	XP_009653061.1	57	1.55e-116	AEO56542.1		AA9	AA9 (formerly GH61) proteins are copper-dependent lytic polysaccharide monooxygenases (LPMOs); cleavage of cellulose chains with oxidation of carbons C1 and/or C4 and C-6); lytic cellulose monooxygenase (C1-hydroxylating) (EC 1.14.99.54); lytic cellulose monooxygenase (C4-dehydrogenating) (EC 1.14.99.56)
319	XP_009653845.1	54.5	2.75e-83	QBZ53475.1		AA9	AA9 (formerly GH61) proteins are copper-dependent lytic polysaccharide monooxygenases (LPMOs); cleavage of cellulose chains with oxidation of carbons C1 and/or C4 and C-6); lytic cellulose monooxygenase (C1-hydroxylating) (EC 1.14.99.54); lytic cellulose monooxygenase (C4-dehydrogenating) (EC 1.14.99.56)
320	XP_009654104.1	48.2	8.97e-70	AEO69043.1		AA9	AA9 (formerly GH61) proteins are copper-dependent lytic polysaccharide monooxygenases (LPMOs); cleavage of cellulose chains with oxidation of carbons C1 and/or C4 and C-6); lytic cellulose monooxygenase (C1-hydroxylating) (EC 1.14.99.54); lytic cellulose monooxygenase (C4-dehydrogenating) (EC 1.14.99.56)
321	XP_009654908.1	62.1	3.83e-110	QKD54906.1		AA9	AA9 (formerly GH61) proteins are copper-dependent lytic polysaccharide monooxygenases (LPMOs); cleavage of cellulose chains with oxidation of carbons C1 and/or C4 and C-6); lytic cellulose monooxygenase (C1-hydroxylating) (EC 1.14.99.54); lytic cellulose monooxygenase (C4-dehydrogenating) (EC 1.14.99.56)
322	XP_009655571.1	61.5	5.55e-101	QPC80056.1		AA9	AA9 (formerly GH61) proteins are copper-dependent lytic polysaccharide monooxygenases (LPMOs); cleavage of cellulose chains with oxidation of carbons C1 and/or C4 and C-6); lytic cellulose monooxygenase (C1-hydroxylating) (EC 1.14.99.54); lytic cellulose monooxygenase (C4-dehydrogenating) (EC 1.14.99.56)
323	XP_009655763.1	58.8	3.64e-103	AEO56016.1		AA9	AA9 (formerly GH61) proteins are copper-dependent lytic polysaccharide monooxygenases (LPMOs); cleavage of cellulose chains with oxidation of carbons C1 and/or C4 and C-6); lytic cellulose monooxygenase (C1-hydroxylating) (EC 1.14.99.54); lytic cellulose monooxygenase (C4-dehydrogenating) (EC 1.14.99.56)
324	XP_009655899.1	68.4	4.62e-119	KEY82006.1		AA9	AA9 (formerly GH61) proteins are copper-dependent lytic polysaccharide monooxygenases (LPMOs); cleavage of cellulose chains with oxidation of carbons C1 and/or C4 and C-6); lytic cellulose monooxygenase (C1-hydroxylating) (EC 1.14.99.54); lytic cellulose monooxygenase (C4-dehydrogenating) (EC 1.14.99.56)
325	XP_009656283.1	68	5.3e-120	QRD03292.1		AA9	AA9 (formerly GH61) proteins are copper-dependent lytic polysaccharide monooxygenases (LPMOs); cleavage of cellulose chains with oxidation of carbons C1 and/or C4 and C-6); lytic cellulose monooxygenase (C1-hydroxylating) (EC 1.14.99.54); lytic cellulose monooxygenase (C4-dehydrogenating) (EC 1.14.99.56)
326	XP_009656535.1	49.4	6.89e-81	QBL14594.1		AA9	AA9 (formerly GH61) proteins are copper-dependent lytic polysaccharide monooxygenases (LPMOs); cleavage of cellulose chains with oxidation of carbons C1 and/or C4 and C-6); lytic cellulose monooxygenase (C1-hydroxylating) (EC 1.14.99.54); lytic cellulose monooxygenase (C4-dehydrogenating) (EC 1.14.99.56)
327	XP_009657296.1	63.1	2.05e-89	XP_003709110.1		AA9	AA9 (formerly GH61) proteins are copper-dependent lytic polysaccharide monooxygenases (LPMOs); cleavage of cellulose chains with oxidation of carbons C1 and/or C4 and C-6); lytic cellulose monooxygenase (C1-hydroxylating) (EC 1.14.99.54); lytic cellulose monooxygenase (C4-dehydrogenating) (EC 1.14.99.56)
328	XP_009657306.1	56.6	8.06e-91	VBB81154.1		AA9	AA9 (formerly GH61) proteins are copper-dependent lytic polysaccharide monooxygenases (LPMOs); cleavage of cellulose chains with oxidation of carbons C1 and/or C4 and C-6); lytic cellulose monooxygenase (C1-hydroxylating) (EC 1.14.99.54); lytic cellulose monooxygenase (C4-dehydrogenating) (EC 1.14.99.56)
329	XP_009657674.1	59.1	8.7e-91	AEO64605.1		AA9	AA9 (formerly GH61) proteins are copper-dependent lytic polysaccharide monooxygenases (LPMOs); cleavage of cellulose chains with oxidation of carbons C1 and/or C4 and C-6); lytic cellulose monooxygenase (C1-hydroxylating) (EC 1.14.99.54); lytic cellulose monooxygenase (C4-dehydrogenating) (EC 1.14.99.56)
330	XP_009650586.1	60.7	0	AOW70087.1		AA8	Iron reductase domain
331	XP_009653655.1	43.2	7.97e-182	EJT78573.1		AA8	Iron reductase domain
332	XP_009651775.1	62.2	1.41e-211	QPC58687.1		AA7	glucooligosaccharide oxidase (EC 1.1.3.-); chitooligosaccharide oxidase (EC 1.1.3.-); cellooligosaccharide dehydrogenase (EC 1.1.99.-)
333	XP_009657447.1	42.7	2.13e-123	AEO62186.1		AA7	glucooligosaccharide oxidase (EC 1.1.3.-); chitooligosaccharide oxidase (EC 1.1.3.-); cellooligosaccharide dehydrogenase (EC 1.1.99.-)
334	XP_009653711.1	60.4	5.51e-316	QGI83803.1		AA5	Oxidase with oxygen as acceptor (EC 1.1.3.-); galactose oxidase (EC 1.1.3.9); glyoxal oxidase (EC 1.2.3.15); alcohol oxidase (EC 1.1.3.13); raffinose oxidase (EC 1.1.3.-)
335	XP_009650290.1	62.1	3.51e-287	QRD81945.1		AA3	cellobiose dehydrogenase (EC 1.1.99.18); glucose 1-oxidase (EC 1.1.3.4); aryl alcohol oxidase (EC 1.1.3.7); alcohol oxidase (EC 1.1.3.13); pyranose oxidase (EC 1.1.3.10)
336	XP_009650586.1	60.7	0	AOW70087.1		AA3	cellobiose dehydrogenase (EC 1.1.99.18); glucose 1-oxidase (EC 1.1.3.4); aryl alcohol oxidase (EC 1.1.3.7); alcohol oxidase (EC 1.1.3.13); pyranose oxidase (EC 1.1.3.10)
337	XP_009650836.1	47.1	2.8e-191	VBB79663.1		AA3	cellobiose dehydrogenase (EC 1.1.99.18); glucose 1-oxidase (EC 1.1.3.4); aryl alcohol oxidase (EC 1.1.3.7); alcohol oxidase (EC 1.1.3.13); pyranose oxidase (EC 1.1.3.10)
338	XP_009651990.1	71.1	3.65e-312	VBB84128.1		AA3	cellobiose dehydrogenase (EC 1.1.99.18); glucose 1-oxidase (EC 1.1.3.4); aryl alcohol oxidase (EC 1.1.3.7); alcohol oxidase (EC 1.1.3.13); pyranose oxidase (EC 1.1.3.10)
339	XP_009652018.1	70.9	0	QMW33146.1		AA3	cellobiose dehydrogenase (EC 1.1.99.18); glucose 1-oxidase (EC 1.1.3.4); aryl alcohol oxidase (EC 1.1.3.7); alcohol oxidase (EC 1.1.3.13); pyranose oxidase (EC 1.1.3.10)
340	XP_009652275.1	62.9	5.26e-244	QKD55363.1		AA3	cellobiose dehydrogenase (EC 1.1.99.18); glucose 1-oxidase (EC 1.1.3.4); aryl alcohol oxidase (EC 1.1.3.7); alcohol oxidase (EC 1.1.3.13); pyranose oxidase (EC 1.1.3.10)
341	XP_009652333.1	54.2	1.52e-208	CDP31667.1		AA3	cellobiose dehydrogenase (EC 1.1.99.18); glucose 1-oxidase (EC 1.1.3.4); aryl alcohol oxidase (EC 1.1.3.7); alcohol oxidase (EC 1.1.3.13); pyranose oxidase (EC 1.1.3.10)
342	XP_009653071.1	47.4	1.99e-174	VBB71339.1		AA3	cellobiose dehydrogenase (EC 1.1.99.18); glucose 1-oxidase (EC 1.1.3.4); aryl alcohol oxidase (EC 1.1.3.7); alcohol oxidase (EC 1.1.3.13); pyranose oxidase (EC 1.1.3.10)
343	XP_009654466.1	78.5	0	QKD61481.1		AA3	cellobiose dehydrogenase (EC 1.1.99.18); glucose 1-oxidase (EC 1.1.3.4); aryl alcohol oxidase (EC 1.1.3.7); alcohol oxidase (EC 1.1.3.13); pyranose oxidase (EC 1.1.3.10)
344	XP_009655813.1	46.8	1.54e-183	EAA59477.1		AA3	cellobiose dehydrogenase (EC 1.1.99.18); glucose 1-oxidase (EC 1.1.3.4); aryl alcohol oxidase (EC 1.1.3.7); alcohol oxidase (EC 1.1.3.13); pyranose oxidase (EC 1.1.3.10)
345	XP_009657288.1	70.5	8.41e-317	CEI65611.1		AA3	cellobiose dehydrogenase (EC 1.1.99.18); glucose 1-oxidase (EC 1.1.3.4); aryl alcohol oxidase (EC 1.1.3.7); alcohol oxidase (EC 1.1.3.13); pyranose oxidase (EC 1.1.3.10)
346	XP_009650454.1	45.9	1.3e-108	QLI65955.1		AA2	manganese peroxidase (EC 1.11.1.13); versatile peroxidase (EC 1.11.1.16); lignin peroxidase (EC 1.11.1.14); peroxidase (EC 1.11.1.-); cytochrome-c peroxidase (EC 1.11.1.5); ascorbate peroxidase (EC 1.11.1.11)
347	XP_009658027.1	61	7.74e-156	CCF45286.1		AA2	manganese peroxidase (EC 1.11.1.13); versatile peroxidase (EC 1.11.1.16); lignin peroxidase (EC 1.11.1.14); peroxidase (EC 1.11.1.-); cytochrome-c peroxidase (EC 1.11.1.5); ascorbate peroxidase (EC 1.11.1.11)
348	XP_009656191.1	52.2	4.45e-40	EHA51809.1		AA16	Lytic cellulose monooxygenase (C1-hydroxylating) (EC 1.14.99.54)
349	XP_009654335.1	68.6	8.95e-193	EAA34371.2		AA13	AA13 proteins are copper-dependent lytic polysaccharide monooxygenases (LPMOs); cleavage of starch with oxidation of C-1 at the site of cleavage has been demonstrated for the LPMO encoded by gene NCU08746 from Neurospora crassa; lytic starch monooxygenase / starch oxidase (glycosidic bond-cleaving) (EC 1.14.99.55)
350	XP_009653655.1	43.2	7.97e-182	EJT78573.1		AA12	The pyrroloquinoline quinone-dependent oxidoreductase activity was demonstrated for the CC1G_09525 protein of Coprinopsis cinerea.
351	XP_009648520.1	48.9	7.19e-108	QGI63133.1		AA11	AA11 proteins are copper-dependent lytic polysaccharide monooxygenases (LPMOs); cleavage of chitin chains with oxidation of C-1 has been demonstrated for a AA11 LPMO from Aspergillus oryzae;
352	XP_009652436.1	50.4	1.88e-97	QGJ01624.1		AA11	AA11 proteins are copper-dependent lytic polysaccharide monooxygenases (LPMOs); cleavage of chitin chains with oxidation of C-1 has been demonstrated for a AA11 LPMO from Aspergillus oryzae;
353	XP_009649706.1	61.5	3.49e-248	BAB32575.1		AA1	Laccase / p-diphenol:oxygen oxidoreductase / ferroxidase (EC 1.10.3.2); ; ferroxidase (EC 1.10.3.-); Laccase-like multicopper oxidase (EC 1.10.3.-)
354	XP_009654941.1	59.7	5.01e-235	QRC97604.1		AA1	Laccase / p-diphenol:oxygen oxidoreductase / ferroxidase (EC 1.10.3.2); ; ferroxidase (EC 1.10.3.-); Laccase-like multicopper oxidase (EC 1.10.3.-)
355	XP_009655716.1	77.2	0	QKD61747.1		AA1	Laccase / p-diphenol:oxygen oxidoreductase / ferroxidase (EC 1.10.3.2); ; ferroxidase (EC 1.10.3.-); Laccase-like multicopper oxidase (EC 1.10.3.-)
356	XP_009648630.1	51.2	0	VBB76056.1		AA0
357	XP_009652084.1	41.1	9.02e-119	QKD59397.1		AA0
358	XP_009652725.1	71.6	0	QPC71243.1		AA0

## Sheet: Table S5.
Table S5 Secreted CAZys of VaMs.102
Number	Gene_id	Identity	E_value	GenBank_ACCESSION	CAZy_family	Family_known-activities	Family_note
1	XP_003000701.1	61.9	1.3e-166	QKD61899.1		PL9	pectate lyase (EC 4.2.2.2); exopolygalacturonate lyase (EC 4.2.2.9); thiopeptidoglycan lyase (EC 4.2.2.-); rhamnogalacturonan endolyase (EC 4.2.2.23)
2	XP_003002069.1	52	1.79e-125	QMW39170.1		PL9	pectate lyase (EC 4.2.2.2); exopolygalacturonate lyase (EC 4.2.2.9); thiopeptidoglycan lyase (EC 4.2.2.-); rhamnogalacturonan endolyase (EC 4.2.2.23)
3	XP_003009817.1	66.1	4.12e-215	BCT36655.1		PL42	L-rhamnose-alpha-1,4-D-glucuronate lyase (EC 4.2.2.-); L-Rhalpha-alpha-1,4-GlcA alpha-L-rhamnohydrolase (EC 3.2.1.-)
4	XP_003004357.1	57	3.68e-257	BAE63118.1		PL4	rhamnogalacturonan endolyase (EC 4.2.2.23).
5	XP_003009526.1	49	4.84e-194	QDS73413.1		PL4	rhamnogalacturonan endolyase (EC 4.2.2.23).
6	XP_002999831.1	80.8	1.64e-150	CEI66276.1		PL3	pectate lyase (EC 4.2.2.2).
7	XP_003000069.1	78.1	3.37e-141	QKD61417.1		PL3	pectate lyase (EC 4.2.2.2).
8	XP_003000083.1	68.1	4.85e-110	CBX97807.1		PL3	pectate lyase (EC 4.2.2.2).
9	XP_003000624.1	78.9	4.38e-129	EGX48986.1		PL3	pectate lyase (EC 4.2.2.2).
10	XP_003001067.1	58.1	1.19e-91	CBX97807.1		PL3	pectate lyase (EC 4.2.2.2).
11	XP_003001519.1	72	8.7e-123	QMW34226.1		PL3	pectate lyase (EC 4.2.2.2).
12	XP_003003763.1	65.4	3.59e-127	EGX52892.1		PL3	pectate lyase (EC 4.2.2.2).
13	XP_003003958.1	74.3	3.45e-159	CEF78807.1		PL3	pectate lyase (EC 4.2.2.2).
14	XP_003005462.1	67.3	1.04e-103	QKD62705.1		PL3	pectate lyase (EC 4.2.2.2).
15	XP_003008708.1	40.2	1.15e-43	CCA70730.1		PL3	pectate lyase (EC 4.2.2.2).
16	XP_003009793.1	79.1	2.29e-142	QKD61417.1		PL3	pectate lyase (EC 4.2.2.2).
17	XP_003003944.1	60.6	0	QMW47023.1		PL26	rhamnogalacturonan exolyase (EC 4.2.2.24).
18	XP_002999747.1	51.2	2.64e-94	AUT30984.1		PL1	pectate lyase (EC 4.2.2.2); exo-pectate lyase (EC 4.2.2.9); pectin lyase (EC 4.2.2.10).
19	XP_003000288.1	62.2	1.26e-138	QPC72395.1		PL1	pectate lyase (EC 4.2.2.2); exo-pectate lyase (EC 4.2.2.9); pectin lyase (EC 4.2.2.10).
20	XP_003000593.1	47.1	1.69e-86	AAD43565.1		PL1	pectate lyase (EC 4.2.2.2); exo-pectate lyase (EC 4.2.2.9); pectin lyase (EC 4.2.2.10).
21	XP_003001359.1	59.4	4.71e-124	QKD59406.1		PL1	pectate lyase (EC 4.2.2.2); exo-pectate lyase (EC 4.2.2.9); pectin lyase (EC 4.2.2.10).
22	XP_003001443.1	69.2	3.07e-200	CEI67769.1		PL1	pectate lyase (EC 4.2.2.2); exo-pectate lyase (EC 4.2.2.9); pectin lyase (EC 4.2.2.10).
23	XP_003001580.1	75	2.17e-164	AAD43566.1		PL1	pectate lyase (EC 4.2.2.2); exo-pectate lyase (EC 4.2.2.9); pectin lyase (EC 4.2.2.10).
24	XP_003004381.1	64.9	4.12e-169	QKD61651.1		PL1	pectate lyase (EC 4.2.2.2); exo-pectate lyase (EC 4.2.2.9); pectin lyase (EC 4.2.2.10).
25	XP_003004712.1	77.5	4.03e-178	AUT30983.1		PL1	pectate lyase (EC 4.2.2.2); exo-pectate lyase (EC 4.2.2.9); pectin lyase (EC 4.2.2.10).
26	XP_003004713.1	96.8	0	CRK22605.1		PL1	pectate lyase (EC 4.2.2.2); exo-pectate lyase (EC 4.2.2.9); pectin lyase (EC 4.2.2.10).
27	XP_003004914.1	58	2.09e-72	ATZ56024.1		PL1	pectate lyase (EC 4.2.2.2); exo-pectate lyase (EC 4.2.2.9); pectin lyase (EC 4.2.2.10).
28	XP_003006601.1	50.6	8.45e-100	ATZ56024.1		PL1	pectate lyase (EC 4.2.2.2); exo-pectate lyase (EC 4.2.2.9); pectin lyase (EC 4.2.2.10).
29	XP_003008050.1	64.5	1.44e-124	AEO61203.1		PL1	pectate lyase (EC 4.2.2.2); exo-pectate lyase (EC 4.2.2.9); pectin lyase (EC 4.2.2.10).
30	XP_003008184.1	44	7.9e-97	CEI60018.1		PL1	pectate lyase (EC 4.2.2.2); exo-pectate lyase (EC 4.2.2.9); pectin lyase (EC 4.2.2.10).
31	XP_003008243.1	64.2	2.62e-125	CBX93658.1		PL1	pectate lyase (EC 4.2.2.2); exo-pectate lyase (EC 4.2.2.9); pectin lyase (EC 4.2.2.10).
32	XP_003009446.1	58.5	0	QMW46872.1		PL1	pectate lyase (EC 4.2.2.2); exo-pectate lyase (EC 4.2.2.9); pectin lyase (EC 4.2.2.10).
33	XP_003005518.1	53.2	1.27e-129	QKD52612.1		GT58	Dol-P-Man: Man5GlcNAc2-PP-Dol alpha-1,3-mannosyltransferase (EC 2.4.1.258)
34	XP_003008793.1	47.2	7.96e-147	CEI66841.1		GT31	N-acetyllactosaminide beta-1,3-N-acetylglucosaminyltransferase (EC 2.4.1.149); Glycoprotein-N-acetylgalactosamine 3-beta-galactosyltransferase (EC 2.4.1.122); fucose-specific beta-1,3-N-acetylglucosaminyltransferase (EC 2.4.1.-); globotriosylceramide beta-1,3-GalNAc transferase (EC 2.4.1.79); chondroitin synthase (beta-1,3-GlcUA and beta-1,4-GalNAc transferase (EC 2.4.1.175); chondroitin beta-1,3…
35	XP_003001998.1	65.4	0	QKD49569.1		GT24	UDP-Glc: glycoprotein alpha-glucosyltransferase (EC 2.4.1.-).
36	XP_003000735.1	48.3	1.23e-244	QKD59016.1		GH95	alpha-L-fucosidase (EC 3.2.1.51); alpha-1,2-L-fucosidase (EC 3.2.1.63); alpha-L-galactosidase (EC 3.2.1.-)
37	XP_003002235.1	58	5.09e-111	AEO67494.1		GH93	exo-alpha-L-1,5-arabinanase (EC 3.2.1.-)
38	XP_003001779.1	52	6.2e-305	AEO64126.1		GH81	endo-beta-1,3-glucanase (EC 3.2.1.39)
39	XP_003005468.1	59.1	0	QKD56309.1		GH81	endo-beta-1,3-glucanase (EC 3.2.1.39)
40	XP_003006657.1	56.5	3.63e-166	QKD62931.1		GH79	beta-glucuronidase (EC 3.2.1.31); hyaluronoglucuronidase (EC 3.2.1.36); heparanase (EC 3.2.1.166); baicalin beta-glucuronidase (EC 3.2.1.167); beta-4-O-methyl-glucuronidase (EC 3.2.1.-)
41	XP_003001772.1	52.3	5.81e-242	AWS43729.1		GH78	alpha-L-rhamnosidase (EC 3.2.1.40); rhamnogalacturonan alpha-L-rhamnohydrolase (EC 3.2.1.174); L-Rhap-alpha-1,3-D-Apif -specific alpha-1,3-L-rhamnosidase (EC 3.2.1.-)
42	XP_003009623.1	54.5	1.87e-231	QRD88907.1		GH78	alpha-L-rhamnosidase (EC 3.2.1.40); rhamnogalacturonan alpha-L-rhamnohydrolase (EC 3.2.1.174); L-Rhap-alpha-1,3-D-Apif -specific alpha-1,3-L-rhamnosidase (EC 3.2.1.-)
43	XP_003002058.1	65.1	1.51e-158	AEO56838.1		GH76	alpha-1,6-mannanase (EC 3.2.1.101); alpha-glucosidase (EC 3.2.1.20)
44	XP_003006099.1	56.5	3.18e-179	QPC60638.1		GH76	alpha-1,6-mannanase (EC 3.2.1.101); alpha-glucosidase (EC 3.2.1.20)
45	XP_003006997.1	63.2	4.27e-106	QUC16007.1		GH75	chitosanase (EC 3.2.1.132)
46	XP_002999749.1	53.3	3.4e-255	AAP57752.1		GH7451
47	XP_003002106.1	66.6	0	AAP57752.1		GH7451
48	XP_003000547.1	58.8	1.98e-224	CAD70754.1		GH72	beta-1,3-glucanosyltransglycosylase (EC 2.4.1.-)
49	XP_003004405.1	63	1.27e-201	AEO61965.1		GH72	beta-1,3-glucanosyltransglycosylase (EC 2.4.1.-)
50	XP_003007200.1	58.3	7.93e-156	QGI81774.1		GH72	beta-1,3-glucanosyltransglycosylase (EC 2.4.1.-)
51	XP_003004932.1	47.5	2.4e-151	BCS05636.1		GH71	alpha-1,3-glucanase (EC 3.2.1.59).
52	XP_003004949.1	50	3.27e-177	ATZ51352.1		GH71	alpha-1,3-glucanase (EC 3.2.1.59).
53	XP_003000063.1	45.3	1.22e-122	QBZ59851.1		GH7	endo-beta-1,4-glucanase (EC 3.2.1.4); reducing end-acting cellobiohydrolase (EC 3.2.1.176); chitosanase (EC 3.2.1.132); endo-beta-1,3-1,4-glucanase (EC 3.2.1.73)
54	XP_003003890.1	75.9	4.33e-144	AXB50469.1		GH7	endo-beta-1,4-glucanase (EC 3.2.1.4); reducing end-acting cellobiohydrolase (EC 3.2.1.176); chitosanase (EC 3.2.1.132); endo-beta-1,3-1,4-glucanase (EC 3.2.1.73)
55	XP_003007044.1	58.3	1.04e-181	AXB50469.1		GH7	endo-beta-1,4-glucanase (EC 3.2.1.4); reducing end-acting cellobiohydrolase (EC 3.2.1.176); chitosanase (EC 3.2.1.132); endo-beta-1,3-1,4-glucanase (EC 3.2.1.73)
56	XP_003008237.1	61.8	8.9e-211	CAD79794.1		GH7	endo-beta-1,4-glucanase (EC 3.2.1.4); reducing end-acting cellobiohydrolase (EC 3.2.1.176); chitosanase (EC 3.2.1.132); endo-beta-1,3-1,4-glucanase (EC 3.2.1.73)
57	XP_003003937.1	78.4	0	EAA66353.1		GH6731
58	XP_002999615.1	59.9	4.86e-171	QKD55153.1		GH64	beta-1,3-glucanase (EC 3.2.1.39)
59	XP_003008423.1	64.4	1.46e-222	QGI80455.1		GH63	processing alpha-glucosidase (EC 3.2.1.106); alpha-1,3-glucosidase (EC 3.2.1.84); alpha-glucosidase (EC 3.2.1.20); mannosylglycerate alpha-mannosidase / mannosylglycerate hydrolase (EC 3.2.1.170); glucosylglycerate hydrolase (EC 3.2.1.208)
60	XP_002999918.1	57.7	6.28e-149	BAB39154.1		GH6	endoglucanase (EC 3.2.1.4); cellobiohydrolase (EC 3.2.1.91); lichenase / endo-beta-1,3-1,4-glucanase (EC 3.2.1.73);
61	XP_003000565.1	72	1.76e-232	CAH05678.1		GH6	endoglucanase (EC 3.2.1.4); cellobiohydrolase (EC 3.2.1.91); lichenase / endo-beta-1,3-1,4-glucanase (EC 3.2.1.73);
62	XP_003004556.1	68.5	2.07e-162	CAP61420.1		GH6	endoglucanase (EC 3.2.1.4); cellobiohydrolase (EC 3.2.1.91); lichenase / endo-beta-1,3-1,4-glucanase (EC 3.2.1.73);
63	XP_003006976.1	52.5	4.19e-134	AEO57190.1		GH6	endoglucanase (EC 3.2.1.4); cellobiohydrolase (EC 3.2.1.91); lichenase / endo-beta-1,3-1,4-glucanase (EC 3.2.1.73);
64	XP_003006411.1	64.4	0	QKD50831.1		GH55	exo-beta-1,3-glucanase (EC 3.2.1.58); endo-beta-1,3-glucanase (EC 3.2.1.39)
65	XP_003008155.1	57	9.71e-214	CCT64478.1		GH55	exo-beta-1,3-glucanase (EC 3.2.1.58); endo-beta-1,3-glucanase (EC 3.2.1.39)
66	XP_003005191.1	71.4	2.39e-254	AHC03897.1		GH54	alpha-L-arabinofuranosidase (EC 3.2.1.55); beta-xylosidase (EC 3.2.1.37).
67	XP_003002108.1	77.7	8.77e-202	QKD58906.1		GH53	endo-beta-1,4-galactanase (EC 3.2.1.89).
68	XP_003000416.1	72.6	0	QDO67168.1		GH51	endoglucanase (EC 3.2.1.4); endo-beta-1,4-xylanase (EC 3.2.1.8); beta-xylosidase (EC 3.2.1.37); alpha-L-arabinofuranosidase (EC 3.2.1.55); lichenase / endo-beta-1,3-1,4-glucanase (EC 3.2.1.73)
69	XP_003000334.1	71.1	3.21e-219	CEI70508.1		GH5	endo-beta-1,4-glucanase / cellulase (EC 3.2.1.4); endo-beta-1,4-xylanase (EC 3.2.1.8); beta-glucosidase (EC 3.2.1.21); beta-mannosidase (EC 3.2.1.25); beta-glucosylceramidase (EC 3.2.1.45); glucan beta-1,3-glucosidase (EC 3.2.1.58); exo-beta-1,4-glucanase / cellodextrinase (EC 3.2.1.74); glucan endo-1,6-beta-glucosidase (EC 3.2.1.75); mannan endo-beta-1,4-mannosidase (EC 3.2.1.78); cellulose beta…
70	XP_003000639.1	46.7	1.19e-137	CEI70359.1		GH5	endo-beta-1,4-glucanase / cellulase (EC 3.2.1.4); endo-beta-1,4-xylanase (EC 3.2.1.8); beta-glucosidase (EC 3.2.1.21); beta-mannosidase (EC 3.2.1.25); beta-glucosylceramidase (EC 3.2.1.45); glucan beta-1,3-glucosidase (EC 3.2.1.58); exo-beta-1,4-glucanase / cellodextrinase (EC 3.2.1.74); glucan endo-1,6-beta-glucosidase (EC 3.2.1.75); mannan endo-beta-1,4-mannosidase (EC 3.2.1.78); cellulose beta…
71	XP_003002286.1	65.2	4.22e-192	EAA58449.1		GH5	endo-beta-1,4-glucanase / cellulase (EC 3.2.1.4); endo-beta-1,4-xylanase (EC 3.2.1.8); beta-glucosidase (EC 3.2.1.21); beta-mannosidase (EC 3.2.1.25); beta-glucosylceramidase (EC 3.2.1.45); glucan beta-1,3-glucosidase (EC 3.2.1.58); exo-beta-1,4-glucanase / cellodextrinase (EC 3.2.1.74); glucan endo-1,6-beta-glucosidase (EC 3.2.1.75); mannan endo-beta-1,4-mannosidase (EC 3.2.1.78); cellulose beta…
72	XP_003003310.1	85.8	7.38e-265	AGW80454.1		GH5	endo-beta-1,4-glucanase / cellulase (EC 3.2.1.4); endo-beta-1,4-xylanase (EC 3.2.1.8); beta-glucosidase (EC 3.2.1.21); beta-mannosidase (EC 3.2.1.25); beta-glucosylceramidase (EC 3.2.1.45); glucan beta-1,3-glucosidase (EC 3.2.1.58); exo-beta-1,4-glucanase / cellodextrinase (EC 3.2.1.74); glucan endo-1,6-beta-glucosidase (EC 3.2.1.75); mannan endo-beta-1,4-mannosidase (EC 3.2.1.78); cellulose beta…
73	XP_003004422.1	58.5	4.01e-164	EAA58449.1		GH5	endo-beta-1,4-glucanase / cellulase (EC 3.2.1.4); endo-beta-1,4-xylanase (EC 3.2.1.8); beta-glucosidase (EC 3.2.1.21); beta-mannosidase (EC 3.2.1.25); beta-glucosylceramidase (EC 3.2.1.45); glucan beta-1,3-glucosidase (EC 3.2.1.58); exo-beta-1,4-glucanase / cellodextrinase (EC 3.2.1.74); glucan endo-1,6-beta-glucosidase (EC 3.2.1.75); mannan endo-beta-1,4-mannosidase (EC 3.2.1.78); cellulose beta…
74	XP_003005601.1	51.9	1.29e-146	QMW40745.1		GH5	endo-beta-1,4-glucanase / cellulase (EC 3.2.1.4); endo-beta-1,4-xylanase (EC 3.2.1.8); beta-glucosidase (EC 3.2.1.21); beta-mannosidase (EC 3.2.1.25); beta-glucosylceramidase (EC 3.2.1.45); glucan beta-1,3-glucosidase (EC 3.2.1.58); exo-beta-1,4-glucanase / cellodextrinase (EC 3.2.1.74); glucan endo-1,6-beta-glucosidase (EC 3.2.1.75); mannan endo-beta-1,4-mannosidase (EC 3.2.1.78); cellulose beta…
75	XP_003005982.1	64.3	2.92e-167	AGW24296.1		GH5	endo-beta-1,4-glucanase / cellulase (EC 3.2.1.4); endo-beta-1,4-xylanase (EC 3.2.1.8); beta-glucosidase (EC 3.2.1.21); beta-mannosidase (EC 3.2.1.25); beta-glucosylceramidase (EC 3.2.1.45); glucan beta-1,3-glucosidase (EC 3.2.1.58); exo-beta-1,4-glucanase / cellodextrinase (EC 3.2.1.74); glucan endo-1,6-beta-glucosidase (EC 3.2.1.75); mannan endo-beta-1,4-mannosidase (EC 3.2.1.78); cellulose beta…
76	XP_003008505.1	46.1	4.31e-150	VWO94258.1		GH5	endo-beta-1,4-glucanase / cellulase (EC 3.2.1.4); endo-beta-1,4-xylanase (EC 3.2.1.8); beta-glucosidase (EC 3.2.1.21); beta-mannosidase (EC 3.2.1.25); beta-glucosylceramidase (EC 3.2.1.45); glucan beta-1,3-glucosidase (EC 3.2.1.58); exo-beta-1,4-glucanase / cellodextrinase (EC 3.2.1.74); glucan endo-1,6-beta-glucosidase (EC 3.2.1.75); mannan endo-beta-1,4-mannosidase (EC 3.2.1.78); cellulose beta…
77	XP_003005186.1	72.6	0	QKD51926.1		GH49	dextranase (EC 3.2.1.11); isopullulanase (EC 3.2.1.57); dextran 1,6-alpha-isomaltotriosidase (EC 3.2.1.95); sulfated arabinan endo-1,4-beta-L-arabinanase (EC 3.2.1.-)
78	XP_003002806.1	54.8	1.62e-253	QPH18410.1		GH47	alpha-mannosidase (EC 3.2.1.113)
79	XP_003008978.1	53	4.45e-199	CAP71589.1		GH47	alpha-mannosidase (EC 3.2.1.113)
80	XP_002999920.1	55.9	1.8e-86	AAY00848.1		GH45	endoglucanase (EC 3.2.1.4); xyloglucan-specific endo-beta-1,4-glucanase / endo-xyloglucanase (EC 3.2.1.151); endo-beta-1,4-mannanase (EC 3.2.1.78)
81	XP_002999848.1	62.5	9.94e-256	QKD56651.1		GH43	beta-xylosidase (EC 3.2.1.37); alpha-L-arabinofuranosidase (EC 3.2.1.55); xylanase (EC 3.2.1.8); alpha-1,2-L-arabinofuranosidase (EC 3.2.1.-); exo-alpha-1,5-L-arabinofuranosidase (EC 3.2.1.-); [inverting] exo-alpha-1,5-L-arabinanase (EC 3.2.1.-); beta-1,3-xylosidase (EC 3.2.1.-); [inverting] exo-alpha-1,5-L-arabinanase (EC 3.2.1.-); [inverting] endo-alpha-1,5-L-arabinanase (EC 3.2.1.99); exo-beta…
82	XP_003001675.1	61.7	3.53e-80	QGI60432.1		GH43	beta-xylosidase (EC 3.2.1.37); alpha-L-arabinofuranosidase (EC 3.2.1.55); xylanase (EC 3.2.1.8); alpha-1,2-L-arabinofuranosidase (EC 3.2.1.-); exo-alpha-1,5-L-arabinofuranosidase (EC 3.2.1.-); [inverting] exo-alpha-1,5-L-arabinanase (EC 3.2.1.-); beta-1,3-xylosidase (EC 3.2.1.-); [inverting] exo-alpha-1,5-L-arabinanase (EC 3.2.1.-); [inverting] endo-alpha-1,5-L-arabinanase (EC 3.2.1.99); exo-beta…
83	XP_003003094.1	75.4	8.31e-279	QPC61819.1		GH43	beta-xylosidase (EC 3.2.1.37); alpha-L-arabinofuranosidase (EC 3.2.1.55); xylanase (EC 3.2.1.8); alpha-1,2-L-arabinofuranosidase (EC 3.2.1.-); exo-alpha-1,5-L-arabinofuranosidase (EC 3.2.1.-); [inverting] exo-alpha-1,5-L-arabinanase (EC 3.2.1.-); beta-1,3-xylosidase (EC 3.2.1.-); [inverting] exo-alpha-1,5-L-arabinanase (EC 3.2.1.-); [inverting] endo-alpha-1,5-L-arabinanase (EC 3.2.1.99); exo-beta…
84	XP_003003778.1	73.7	8.57e-245	CEI70638.1		GH43	beta-xylosidase (EC 3.2.1.37); alpha-L-arabinofuranosidase (EC 3.2.1.55); xylanase (EC 3.2.1.8); alpha-1,2-L-arabinofuranosidase (EC 3.2.1.-); exo-alpha-1,5-L-arabinofuranosidase (EC 3.2.1.-); [inverting] exo-alpha-1,5-L-arabinanase (EC 3.2.1.-); beta-1,3-xylosidase (EC 3.2.1.-); [inverting] exo-alpha-1,5-L-arabinanase (EC 3.2.1.-); [inverting] endo-alpha-1,5-L-arabinanase (EC 3.2.1.99); exo-beta…
85	XP_003003960.1	57.1	4.18e-188	XP_370346.1		GH43	beta-xylosidase (EC 3.2.1.37); alpha-L-arabinofuranosidase (EC 3.2.1.55); xylanase (EC 3.2.1.8); alpha-1,2-L-arabinofuranosidase (EC 3.2.1.-); exo-alpha-1,5-L-arabinofuranosidase (EC 3.2.1.-); [inverting] exo-alpha-1,5-L-arabinanase (EC 3.2.1.-); beta-1,3-xylosidase (EC 3.2.1.-); [inverting] exo-alpha-1,5-L-arabinanase (EC 3.2.1.-); [inverting] endo-alpha-1,5-L-arabinanase (EC 3.2.1.99); exo-beta…
86	XP_003006405.1	78.1	5.93e-276	CBX97805.1		GH43	beta-xylosidase (EC 3.2.1.37); alpha-L-arabinofuranosidase (EC 3.2.1.55); xylanase (EC 3.2.1.8); alpha-1,2-L-arabinofuranosidase (EC 3.2.1.-); exo-alpha-1,5-L-arabinofuranosidase (EC 3.2.1.-); [inverting] exo-alpha-1,5-L-arabinanase (EC 3.2.1.-); beta-1,3-xylosidase (EC 3.2.1.-); [inverting] exo-alpha-1,5-L-arabinanase (EC 3.2.1.-); [inverting] endo-alpha-1,5-L-arabinanase (EC 3.2.1.99); exo-beta…
87	XP_003006651.1	71.5	8.57e-168	CEF77769.1		GH43	beta-xylosidase (EC 3.2.1.37); alpha-L-arabinofuranosidase (EC 3.2.1.55); xylanase (EC 3.2.1.8); alpha-1,2-L-arabinofuranosidase (EC 3.2.1.-); exo-alpha-1,5-L-arabinofuranosidase (EC 3.2.1.-); [inverting] exo-alpha-1,5-L-arabinanase (EC 3.2.1.-); beta-1,3-xylosidase (EC 3.2.1.-); [inverting] exo-alpha-1,5-L-arabinanase (EC 3.2.1.-); [inverting] endo-alpha-1,5-L-arabinanase (EC 3.2.1.99); exo-beta…
88	XP_003006652.1	72.5	1.31e-169	CCT75893.1		GH43	beta-xylosidase (EC 3.2.1.37); alpha-L-arabinofuranosidase (EC 3.2.1.55); xylanase (EC 3.2.1.8); alpha-1,2-L-arabinofuranosidase (EC 3.2.1.-); exo-alpha-1,5-L-arabinofuranosidase (EC 3.2.1.-); [inverting] exo-alpha-1,5-L-arabinanase (EC 3.2.1.-); beta-1,3-xylosidase (EC 3.2.1.-); [inverting] exo-alpha-1,5-L-arabinanase (EC 3.2.1.-); [inverting] endo-alpha-1,5-L-arabinanase (EC 3.2.1.99); exo-beta…
89	XP_003007082.1	59.9	4.24e-225	CEF78447.1		GH43	beta-xylosidase (EC 3.2.1.37); alpha-L-arabinofuranosidase (EC 3.2.1.55); xylanase (EC 3.2.1.8); alpha-1,2-L-arabinofuranosidase (EC 3.2.1.-); exo-alpha-1,5-L-arabinofuranosidase (EC 3.2.1.-); [inverting] exo-alpha-1,5-L-arabinanase (EC 3.2.1.-); beta-1,3-xylosidase (EC 3.2.1.-); [inverting] exo-alpha-1,5-L-arabinanase (EC 3.2.1.-); [inverting] endo-alpha-1,5-L-arabinanase (EC 3.2.1.99); exo-beta…
90	XP_003007495.1	57.1	3.71e-292	QRC96585.1		GH43	beta-xylosidase (EC 3.2.1.37); alpha-L-arabinofuranosidase (EC 3.2.1.55); xylanase (EC 3.2.1.8); alpha-1,2-L-arabinofuranosidase (EC 3.2.1.-); exo-alpha-1,5-L-arabinofuranosidase (EC 3.2.1.-); [inverting] exo-alpha-1,5-L-arabinanase (EC 3.2.1.-); beta-1,3-xylosidase (EC 3.2.1.-); [inverting] exo-alpha-1,5-L-arabinanase (EC 3.2.1.-); [inverting] endo-alpha-1,5-L-arabinanase (EC 3.2.1.99); exo-beta…
91	XP_003007495.1	57.1	3.71e-292	QRC96585.1		GH43	beta-xylosidase (EC 3.2.1.37); alpha-L-arabinofuranosidase (EC 3.2.1.55); xylanase (EC 3.2.1.8); alpha-1,2-L-arabinofuranosidase (EC 3.2.1.-); exo-alpha-1,5-L-arabinofuranosidase (EC 3.2.1.-); [inverting] exo-alpha-1,5-L-arabinanase (EC 3.2.1.-); beta-1,3-xylosidase (EC 3.2.1.-); [inverting] exo-alpha-1,5-L-arabinanase (EC 3.2.1.-); [inverting] endo-alpha-1,5-L-arabinanase (EC 3.2.1.99); exo-beta…
92	XP_003008356.1	50.1	1.15e-86	QRW19002.1		GH43	beta-xylosidase (EC 3.2.1.37); alpha-L-arabinofuranosidase (EC 3.2.1.55); xylanase (EC 3.2.1.8); alpha-1,2-L-arabinofuranosidase (EC 3.2.1.-); exo-alpha-1,5-L-arabinofuranosidase (EC 3.2.1.-); [inverting] exo-alpha-1,5-L-arabinanase (EC 3.2.1.-); beta-1,3-xylosidase (EC 3.2.1.-); [inverting] exo-alpha-1,5-L-arabinanase (EC 3.2.1.-); [inverting] endo-alpha-1,5-L-arabinanase (EC 3.2.1.99); exo-beta…
93	XP_003009423.1	53.6	3.25e-191	QRW17184.1		GH43	beta-xylosidase (EC 3.2.1.37); alpha-L-arabinofuranosidase (EC 3.2.1.55); xylanase (EC 3.2.1.8); alpha-1,2-L-arabinofuranosidase (EC 3.2.1.-); exo-alpha-1,5-L-arabinofuranosidase (EC 3.2.1.-); [inverting] exo-alpha-1,5-L-arabinanase (EC 3.2.1.-); beta-1,3-xylosidase (EC 3.2.1.-); [inverting] exo-alpha-1,5-L-arabinanase (EC 3.2.1.-); [inverting] endo-alpha-1,5-L-arabinanase (EC 3.2.1.99); exo-beta…
94	XP_003000273.1	47.4	2.57e-121	QBZ66531.1		GH39	alpha-L-iduronidase (EC 3.2.1.76); beta-xylosidase (EC 3.2.1.37); alpha-L-arabinofuranosidase (EC 3.2.1.55); beta-glucosidase (EC 3.2.1.21); beta-galactosidase (EC 3.2.1.23); exo-beta-1,4-glucanase / cellodextrinase (EC 3.2.1.74);
95	XP_003003434.1	67.3	0	AAN38003.1		GH37	alpha,alpha-trehalase (EC 3.2.1.28).
96	XP_003004713.1	96.8	0	CRK22605.1		GH36	alpha-galactosidase (EC 3.2.1.22); alpha-N-acetylgalactosaminidase (EC 3.2.1.49); stachyose synthase (EC 2.4.1.67); raffinose synthase (EC 2.4.1.82)
97	XP_003000304.1	48.1	8.07e-227	CBX92575.1		GH35	beta-galactosidase (EC 3.2.1.23); exo-beta-glucosaminidase (EC 3.2.1.165); exo-beta-1,4-galactanase (EC 3.2.1.-); beta-1,3-galactosidase (EC 3.2.1.-)
98	XP_003004611.1	62.1	0	QPC59406.1		GH35	beta-galactosidase (EC 3.2.1.23); exo-beta-glucosaminidase (EC 3.2.1.165); exo-beta-1,4-galactanase (EC 3.2.1.-); beta-1,3-galactosidase (EC 3.2.1.-)
99	XP_003006741.1	56.5	3.75e-270	QBZ58334.1		GH32	invertase (EC 3.2.1.26); endo-inulinase (EC 3.2.1.7); beta-2,6-fructan 6-levanbiohydrolase (EC 3.2.1.64); endo-levanase (EC 3.2.1.65); exo-inulinase (EC 3.2.1.80); fructan beta-(2,1)-fructosidase/1-exohydrolase (EC 3.2.1.153); fructan beta-(2,6)-fructosidase/6-exohydrolase (EC 3.2.1.154); sucrose:sucrose 1-fructosyltransferase (EC 2.4.1.99); fructan:fructan 1-fructosyltransferase (EC 2.4.1.100); …
100	XP_003008311.1	64.3	0	QKD56950.1		GH32	invertase (EC 3.2.1.26); endo-inulinase (EC 3.2.1.7); beta-2,6-fructan 6-levanbiohydrolase (EC 3.2.1.64); endo-levanase (EC 3.2.1.65); exo-inulinase (EC 3.2.1.80); fructan beta-(2,1)-fructosidase/1-exohydrolase (EC 3.2.1.153); fructan beta-(2,6)-fructosidase/6-exohydrolase (EC 3.2.1.154); sucrose:sucrose 1-fructosyltransferase (EC 2.4.1.99); fructan:fructan 1-fructosyltransferase (EC 2.4.1.100); …
101	XP_003006928.1	75	0	AAB08445.1		GH31	alpha-glucosidase (EC 3.2.1.20); alpha-galactosidase (EC 3.2.1.22); alpha-mannosidase (EC 3.2.1.24); alpha-1,3-glucosidase (EC 3.2.1.84); sucrase-isomaltase (EC 3.2.1.48) (EC 3.2.1.10); alpha-xylosidase (EC 3.2.1.177); alpha-glucan lyase (EC 4.2.2.13); isomaltosyltransferase (EC 2.4.1.-); oligosaccharide alpha-1,4-glucosyltransferase (EC 2.4.1.161); alpha-N-acetylgalactosaminidase (EC 3.2.1.49); …
102	XP_003007045.1	46.4	4.7e-127	CBX93583.1		GH30	endo-beta-1,4-xylanase (EC 3.2.1.8); beta-glucosidase (3.2.1.21); beta-glucuronidase (EC 3.2.1.31); beta-xylosidase (EC 3.2.1.37); beta-fucosidase (EC 3.2.1.38); glucosylceramidase (EC 3.2.1.45); beta-1,6-glucanase (EC 3.2.1.75); glucuronoarabinoxylan endo-beta-1,4-xylanase (EC 3.2.1.136); endo-beta-1,6-galactanase (EC:3.2.1.164); [reducing end] beta-xylosidase (EC 3.2.1.-)
103	XP_002999943.1	50.6	5.21e-255	QKD61980.1		GH3	beta-glucosidase (EC 3.2.1.21); xylan 1,4-beta-xylosidase (EC 3.2.1.37); beta-glucosylceramidase (EC 3.2.1.45); beta-N-acetylhexosaminidase (EC 3.2.1.52); alpha-L-arabinofuranosidase (EC 3.2.1.55); glucan 1,4-beta-glucosidase (EC 3.2.1.74); isoprimeverose-producing oligoxyloglucan hydrolase (EC 3.2.1.120); coniferin beta-glucosidase (EC 3.2.1.126); exo-1,3-1,4-glucanase (EC 3.2.1.-); beta-N-acety…
104	XP_003001372.1	56.8	2.11e-230	QKD53531.1		GH3	beta-glucosidase (EC 3.2.1.21); xylan 1,4-beta-xylosidase (EC 3.2.1.37); beta-glucosylceramidase (EC 3.2.1.45); beta-N-acetylhexosaminidase (EC 3.2.1.52); alpha-L-arabinofuranosidase (EC 3.2.1.55); glucan 1,4-beta-glucosidase (EC 3.2.1.74); isoprimeverose-producing oligoxyloglucan hydrolase (EC 3.2.1.120); coniferin beta-glucosidase (EC 3.2.1.126); exo-1,3-1,4-glucanase (EC 3.2.1.-); beta-N-acety…
105	XP_003001429.1	77.2	0	QMW39247.1		GH3	beta-glucosidase (EC 3.2.1.21); xylan 1,4-beta-xylosidase (EC 3.2.1.37); beta-glucosylceramidase (EC 3.2.1.45); beta-N-acetylhexosaminidase (EC 3.2.1.52); alpha-L-arabinofuranosidase (EC 3.2.1.55); glucan 1,4-beta-glucosidase (EC 3.2.1.74); isoprimeverose-producing oligoxyloglucan hydrolase (EC 3.2.1.120); coniferin beta-glucosidase (EC 3.2.1.126); exo-1,3-1,4-glucanase (EC 3.2.1.-); beta-N-acety…
106	XP_003001750.1	71.1	0	XP_363470.1		GH3	beta-glucosidase (EC 3.2.1.21); xylan 1,4-beta-xylosidase (EC 3.2.1.37); beta-glucosylceramidase (EC 3.2.1.45); beta-N-acetylhexosaminidase (EC 3.2.1.52); alpha-L-arabinofuranosidase (EC 3.2.1.55); glucan 1,4-beta-glucosidase (EC 3.2.1.74); isoprimeverose-producing oligoxyloglucan hydrolase (EC 3.2.1.120); coniferin beta-glucosidase (EC 3.2.1.126); exo-1,3-1,4-glucanase (EC 3.2.1.-); beta-N-acety…
107	XP_003002212.1	74	0	QKD53531.1		GH3	beta-glucosidase (EC 3.2.1.21); xylan 1,4-beta-xylosidase (EC 3.2.1.37); beta-glucosylceramidase (EC 3.2.1.45); beta-N-acetylhexosaminidase (EC 3.2.1.52); alpha-L-arabinofuranosidase (EC 3.2.1.55); glucan 1,4-beta-glucosidase (EC 3.2.1.74); isoprimeverose-producing oligoxyloglucan hydrolase (EC 3.2.1.120); coniferin beta-glucosidase (EC 3.2.1.126); exo-1,3-1,4-glucanase (EC 3.2.1.-); beta-N-acety…
108	XP_003004534.1	52.5	2.05e-281	QKD57397.1		GH3	beta-glucosidase (EC 3.2.1.21); xylan 1,4-beta-xylosidase (EC 3.2.1.37); beta-glucosylceramidase (EC 3.2.1.45); beta-N-acetylhexosaminidase (EC 3.2.1.52); alpha-L-arabinofuranosidase (EC 3.2.1.55); glucan 1,4-beta-glucosidase (EC 3.2.1.74); isoprimeverose-producing oligoxyloglucan hydrolase (EC 3.2.1.120); coniferin beta-glucosidase (EC 3.2.1.126); exo-1,3-1,4-glucanase (EC 3.2.1.-); beta-N-acety…
109	XP_003006077.1	63	0	AKD01707.1		GH3	beta-glucosidase (EC 3.2.1.21); xylan 1,4-beta-xylosidase (EC 3.2.1.37); beta-glucosylceramidase (EC 3.2.1.45); beta-N-acetylhexosaminidase (EC 3.2.1.52); alpha-L-arabinofuranosidase (EC 3.2.1.55); glucan 1,4-beta-glucosidase (EC 3.2.1.74); isoprimeverose-producing oligoxyloglucan hydrolase (EC 3.2.1.120); coniferin beta-glucosidase (EC 3.2.1.126); exo-1,3-1,4-glucanase (EC 3.2.1.-); beta-N-acety…
110	XP_003007134.1	49.4	2.87e-256	QGI87496.1		GH3	beta-glucosidase (EC 3.2.1.21); xylan 1,4-beta-xylosidase (EC 3.2.1.37); beta-glucosylceramidase (EC 3.2.1.45); beta-N-acetylhexosaminidase (EC 3.2.1.52); alpha-L-arabinofuranosidase (EC 3.2.1.55); glucan 1,4-beta-glucosidase (EC 3.2.1.74); isoprimeverose-producing oligoxyloglucan hydrolase (EC 3.2.1.120); coniferin beta-glucosidase (EC 3.2.1.126); exo-1,3-1,4-glucanase (EC 3.2.1.-); beta-N-acety…
111	XP_003000659.1	54.1	4.17e-177	QWB22282.1		GH28	polygalacturonase (EC 3.2.1.15); exo-polygalacturonase (EC 3.2.1.67); exo-polygalacturonosidase (EC 3.2.1.82); rhamnogalacturonase (EC 3.2.1.171); rhamnogalacturonan alpha-1,2-galacturonohydrolase (EC 3.2.1.173); xylogalacturonan hydrolase (EC 3.2.1.-)
112	XP_003001387.1	57.8	4.19e-138	QUC19210.1		GH28	polygalacturonase (EC 3.2.1.15); exo-polygalacturonase (EC 3.2.1.67); exo-polygalacturonosidase (EC 3.2.1.82); rhamnogalacturonase (EC 3.2.1.171); rhamnogalacturonan alpha-1,2-galacturonohydrolase (EC 3.2.1.173); xylogalacturonan hydrolase (EC 3.2.1.-)
113	XP_003001388.1	50.2	1.01e-134	QUC19209.1		GH28	polygalacturonase (EC 3.2.1.15); exo-polygalacturonase (EC 3.2.1.67); exo-polygalacturonosidase (EC 3.2.1.82); rhamnogalacturonase (EC 3.2.1.171); rhamnogalacturonan alpha-1,2-galacturonohydrolase (EC 3.2.1.173); xylogalacturonan hydrolase (EC 3.2.1.-)
114	XP_003002186.1	56.3	7.18e-175	ABD14402.1		GH28	polygalacturonase (EC 3.2.1.15); exo-polygalacturonase (EC 3.2.1.67); exo-polygalacturonosidase (EC 3.2.1.82); rhamnogalacturonase (EC 3.2.1.171); rhamnogalacturonan alpha-1,2-galacturonohydrolase (EC 3.2.1.173); xylogalacturonan hydrolase (EC 3.2.1.-)
115	XP_003002875.1	98.4	1.38e-257	ALI29940.1		GH28	polygalacturonase (EC 3.2.1.15); exo-polygalacturonase (EC 3.2.1.67); exo-polygalacturonosidase (EC 3.2.1.82); rhamnogalacturonase (EC 3.2.1.171); rhamnogalacturonan alpha-1,2-galacturonohydrolase (EC 3.2.1.173); xylogalacturonan hydrolase (EC 3.2.1.-)
116	XP_003003093.1	53	1.69e-129	APA08774.1		GH28	polygalacturonase (EC 3.2.1.15); exo-polygalacturonase (EC 3.2.1.67); exo-polygalacturonosidase (EC 3.2.1.82); rhamnogalacturonase (EC 3.2.1.171); rhamnogalacturonan alpha-1,2-galacturonohydrolase (EC 3.2.1.173); xylogalacturonan hydrolase (EC 3.2.1.-)
117	XP_003003866.1	51.3	9.67e-162	ACZ06599.1		GH28	polygalacturonase (EC 3.2.1.15); exo-polygalacturonase (EC 3.2.1.67); exo-polygalacturonosidase (EC 3.2.1.82); rhamnogalacturonase (EC 3.2.1.171); rhamnogalacturonan alpha-1,2-galacturonohydrolase (EC 3.2.1.173); xylogalacturonan hydrolase (EC 3.2.1.-)
118	XP_003004553.1	69.2	1.73e-234	CCT63542.1		GH28	polygalacturonase (EC 3.2.1.15); exo-polygalacturonase (EC 3.2.1.67); exo-polygalacturonosidase (EC 3.2.1.82); rhamnogalacturonase (EC 3.2.1.171); rhamnogalacturonan alpha-1,2-galacturonohydrolase (EC 3.2.1.173); xylogalacturonan hydrolase (EC 3.2.1.-)
119	XP_003007581.1	56.9	3.47e-168	BCS21710.1		GH28	polygalacturonase (EC 3.2.1.15); exo-polygalacturonase (EC 3.2.1.67); exo-polygalacturonosidase (EC 3.2.1.82); rhamnogalacturonase (EC 3.2.1.171); rhamnogalacturonan alpha-1,2-galacturonohydrolase (EC 3.2.1.173); xylogalacturonan hydrolase (EC 3.2.1.-)
120	XP_003008219.1	58.6	4.46e-164	QNQ74175.1		GH28	polygalacturonase (EC 3.2.1.15); exo-polygalacturonase (EC 3.2.1.67); exo-polygalacturonosidase (EC 3.2.1.82); rhamnogalacturonase (EC 3.2.1.171); rhamnogalacturonan alpha-1,2-galacturonohydrolase (EC 3.2.1.173); xylogalacturonan hydrolase (EC 3.2.1.-)
121	XP_003009481.1	64.7	3.75e-226	QBZ64123.1		GH28	polygalacturonase (EC 3.2.1.15); exo-polygalacturonase (EC 3.2.1.67); exo-polygalacturonosidase (EC 3.2.1.82); rhamnogalacturonase (EC 3.2.1.171); rhamnogalacturonan alpha-1,2-galacturonohydrolase (EC 3.2.1.173); xylogalacturonan hydrolase (EC 3.2.1.-)
122	XP_003000328.1	46.4	7.85e-122	QGI83766.1		GH27	alpha-galactosidase (EC 3.2.1.22); alpha-N-acetylgalactosaminidase (EC 3.2.1.49); isomalto-dextranase (EC 3.2.1.94); beta-L-arabinopyranosidase (EC 3.2.1.88); galactan:galactan galactosyltransferase (EC 2.4.1.-)
123	XP_003002192.1	69.4	1.44e-242	XP_003713653.1		GH27	alpha-galactosidase (EC 3.2.1.22); alpha-N-acetylgalactosaminidase (EC 3.2.1.49); isomalto-dextranase (EC 3.2.1.94); beta-L-arabinopyranosidase (EC 3.2.1.88); galactan:galactan galactosyltransferase (EC 2.4.1.-)
124	XP_003008246.1	72	1.02e-206	QKD61559.1		GH27	alpha-galactosidase (EC 3.2.1.22); alpha-N-acetylgalactosaminidase (EC 3.2.1.49); isomalto-dextranase (EC 3.2.1.94); beta-L-arabinopyranosidase (EC 3.2.1.88); galactan:galactan galactosyltransferase (EC 2.4.1.-)
125	XP_003007037.1	67.3	8.78e-218	AXG24384.1		GH26	beta-mannanase (EC 3.2.1.78); exo-beta-1,4-mannobiohydrolase (EC 3.2.1.100); beta-1,3-xylanase (EC 3.2.1.32); lichenase / endo-beta-1,3-1,4-glucanase (EC 3.2.1.73); mannobiose-producing exo-beta-mannanase (EC 3.2.1.-)
126	XP_003000101.1	59.9	3.24e-65	AEO71812.1		GH24	lysozyme (EC 3.2.1.17)
127	XP_003005337.1	52.2	1.91e-182	CCT62012.1		GH20	beta-hexosaminidase (EC 3.2.1.52); lacto-N-biosidase (EC 3.2.1.140); beta-1,6-N-acetylglucosaminidase (EC 3.2.1.-); beta-6-SO3-N-acetylglucosaminidase (EC 3.2.1.-)
128	XP_003007038.1	62.1	0	QBZ56968.1		GH20	beta-hexosaminidase (EC 3.2.1.52); lacto-N-biosidase (EC 3.2.1.140); beta-1,6-N-acetylglucosaminidase (EC 3.2.1.-); beta-6-SO3-N-acetylglucosaminidase (EC 3.2.1.-)
129	XP_002999875.1	63.2	2.26e-193	ABW96521.1		GH18	chitinase (EC 3.2.1.14); lysozyme (EC 3.2.1.17); endo-beta-N-acetylglucosaminidase (EC 3.2.1.96); peptidoglycan hydrolase with endo-beta-N-acetylglucosaminidase specificity (EC 3.2.1.-); Nod factor hydrolase (EC 3.2.1.-); xylanase inhibitor; concanavalin B; narbonin
130	XP_003000356.1	54.3	0	QPG94581.1		GH18	chitinase (EC 3.2.1.14); lysozyme (EC 3.2.1.17); endo-beta-N-acetylglucosaminidase (EC 3.2.1.96); peptidoglycan hydrolase with endo-beta-N-acetylglucosaminidase specificity (EC 3.2.1.-); Nod factor hydrolase (EC 3.2.1.-); xylanase inhibitor; concanavalin B; narbonin
131	XP_003004237.1	40.6	6.43e-217	BCS24971.1		GH18	chitinase (EC 3.2.1.14); lysozyme (EC 3.2.1.17); endo-beta-N-acetylglucosaminidase (EC 3.2.1.96); peptidoglycan hydrolase with endo-beta-N-acetylglucosaminidase specificity (EC 3.2.1.-); Nod factor hydrolase (EC 3.2.1.-); xylanase inhibitor; concanavalin B; narbonin
132	XP_003005270.1	58.5	4.13e-160	EAA36073.2		GH18	chitinase (EC 3.2.1.14); lysozyme (EC 3.2.1.17); endo-beta-N-acetylglucosaminidase (EC 3.2.1.96); peptidoglycan hydrolase with endo-beta-N-acetylglucosaminidase specificity (EC 3.2.1.-); Nod factor hydrolase (EC 3.2.1.-); xylanase inhibitor; concanavalin B; narbonin
133	XP_003005718.1	44.2	2.91e-223	QUF60511.1		GH18	chitinase (EC 3.2.1.14); lysozyme (EC 3.2.1.17); endo-beta-N-acetylglucosaminidase (EC 3.2.1.96); peptidoglycan hydrolase with endo-beta-N-acetylglucosaminidase specificity (EC 3.2.1.-); Nod factor hydrolase (EC 3.2.1.-); xylanase inhibitor; concanavalin B; narbonin
134	XP_003006935.1	60.1	5.61e-241	QRW22692.1		GH18	chitinase (EC 3.2.1.14); lysozyme (EC 3.2.1.17); endo-beta-N-acetylglucosaminidase (EC 3.2.1.96); peptidoglycan hydrolase with endo-beta-N-acetylglucosaminidase specificity (EC 3.2.1.-); Nod factor hydrolase (EC 3.2.1.-); xylanase inhibitor; concanavalin B; narbonin
135	XP_003007119.1	45	3.65e-280	CEI60137.1		GH18	chitinase (EC 3.2.1.14); lysozyme (EC 3.2.1.17); endo-beta-N-acetylglucosaminidase (EC 3.2.1.96); peptidoglycan hydrolase with endo-beta-N-acetylglucosaminidase specificity (EC 3.2.1.-); Nod factor hydrolase (EC 3.2.1.-); xylanase inhibitor; concanavalin B; narbonin
136	XP_003008966.1	40.7	6.62e-185	QKX63840.1		GH18	chitinase (EC 3.2.1.14); lysozyme (EC 3.2.1.17); endo-beta-N-acetylglucosaminidase (EC 3.2.1.96); peptidoglycan hydrolase with endo-beta-N-acetylglucosaminidase specificity (EC 3.2.1.-); Nod factor hydrolase (EC 3.2.1.-); xylanase inhibitor; concanavalin B; narbonin
137	XP_003007820.1	57.7	2.84e-119	APA10768.1		GH17	glucan endo-1,3-beta-glucosidase (EC 3.2.1.39); licheninase (EC 3.2.1.73); ABA-specific beta-glucosidase (EC 3.2.1.175); beta-1,3-glucanosyltransglycosylase (EC 2.4.1.-); beta-1,3-glucosidase (EC 3.2.1.-)
138	XP_003009219.1	61.8	6.19e-135	CEI68891.1		GH17	glucan endo-1,3-beta-glucosidase (EC 3.2.1.39); licheninase (EC 3.2.1.73); ABA-specific beta-glucosidase (EC 3.2.1.175); beta-1,3-glucanosyltransglycosylase (EC 2.4.1.-); beta-1,3-glucosidase (EC 3.2.1.-)
139	XP_003001895.1	96.9	2.39e-210	AAS45248.1		GH16	xyloglucan:xyloglucosyltransferase (EC 2.4.1.207); keratan-sulfate endo-1,4-beta-galactosidase (EC 3.2.1.103); endo-1,3-beta-glucanase / laminarinase (EC 3.2.1.39); endo-1,3(4)-beta-glucanase (EC 3.2.1.6); licheninase (EC 3.2.1.73); beta-agarase (EC 3.2.1.81); kappa;-carrageenase (EC 3.2.1.83); xyloglucanase (EC 3.2.1.151); endo-beta-1,3-galactanase (EC 3.2.1.181); [retaining] beta-porphyranase (…
140	XP_003002350.1	70.2	5.99e-154	ANH56515.1		GH16	xyloglucan:xyloglucosyltransferase (EC 2.4.1.207); keratan-sulfate endo-1,4-beta-galactosidase (EC 3.2.1.103); endo-1,3-beta-glucanase / laminarinase (EC 3.2.1.39); endo-1,3(4)-beta-glucanase (EC 3.2.1.6); licheninase (EC 3.2.1.73); beta-agarase (EC 3.2.1.81); kappa;-carrageenase (EC 3.2.1.83); xyloglucanase (EC 3.2.1.151); endo-beta-1,3-galactanase (EC 3.2.1.181); [retaining] beta-porphyranase (…
141	XP_003005198.1	62.7	7.86e-130	CAR53271.1		GH16	xyloglucan:xyloglucosyltransferase (EC 2.4.1.207); keratan-sulfate endo-1,4-beta-galactosidase (EC 3.2.1.103); endo-1,3-beta-glucanase / laminarinase (EC 3.2.1.39); endo-1,3(4)-beta-glucanase (EC 3.2.1.6); licheninase (EC 3.2.1.73); beta-agarase (EC 3.2.1.81); kappa;-carrageenase (EC 3.2.1.83); xyloglucanase (EC 3.2.1.151); endo-beta-1,3-galactanase (EC 3.2.1.181); [retaining] beta-porphyranase (…
142	XP_003006150.1	60.2	3.87e-127	QRC96900.1		GH16	xyloglucan:xyloglucosyltransferase (EC 2.4.1.207); keratan-sulfate endo-1,4-beta-galactosidase (EC 3.2.1.103); endo-1,3-beta-glucanase / laminarinase (EC 3.2.1.39); endo-1,3(4)-beta-glucanase (EC 3.2.1.6); licheninase (EC 3.2.1.73); beta-agarase (EC 3.2.1.81); kappa;-carrageenase (EC 3.2.1.83); xyloglucanase (EC 3.2.1.151); endo-beta-1,3-galactanase (EC 3.2.1.181); [retaining] beta-porphyranase (…
143	XP_003006992.1	40.4	2.72e-47	QLI63753.1		GH16	xyloglucan:xyloglucosyltransferase (EC 2.4.1.207); keratan-sulfate endo-1,4-beta-galactosidase (EC 3.2.1.103); endo-1,3-beta-glucanase / laminarinase (EC 3.2.1.39); endo-1,3(4)-beta-glucanase (EC 3.2.1.6); licheninase (EC 3.2.1.73); beta-agarase (EC 3.2.1.81); kappa;-carrageenase (EC 3.2.1.83); xyloglucanase (EC 3.2.1.151); endo-beta-1,3-galactanase (EC 3.2.1.181); [retaining] beta-porphyranase (…
144	XP_003007034.1	54.5	4.28e-38	ALM88585.1		GH16	xyloglucan:xyloglucosyltransferase (EC 2.4.1.207); keratan-sulfate endo-1,4-beta-galactosidase (EC 3.2.1.103); endo-1,3-beta-glucanase / laminarinase (EC 3.2.1.39); endo-1,3(4)-beta-glucanase (EC 3.2.1.6); licheninase (EC 3.2.1.73); beta-agarase (EC 3.2.1.81); kappa;-carrageenase (EC 3.2.1.83); xyloglucanase (EC 3.2.1.151); endo-beta-1,3-galactanase (EC 3.2.1.181); [retaining] beta-porphyranase (…
145	XP_003009610.1	55.7	1.91e-119	QQQ77571.1		GH16	xyloglucan:xyloglucosyltransferase (EC 2.4.1.207); keratan-sulfate endo-1,4-beta-galactosidase (EC 3.2.1.103); endo-1,3-beta-glucanase / laminarinase (EC 3.2.1.39); endo-1,3(4)-beta-glucanase (EC 3.2.1.6); licheninase (EC 3.2.1.73); beta-agarase (EC 3.2.1.81); kappa;-carrageenase (EC 3.2.1.83); xyloglucanase (EC 3.2.1.151); endo-beta-1,3-galactanase (EC 3.2.1.181); [retaining] beta-porphyranase (…
146	XP_003007454.1	63.9	2.92e-166	QLI69933.1		GH152	beta-1,3-glucanase (EC 3.2.1.39)
147	XP_003003939.1	54	1.89e-232	AEO61583.1		GH15	glucoamylase (EC 3.2.1.3); glucodextranase (EC 3.2.1.70); alpha,alpha-trehalase (EC 3.2.1.28); dextran dextrinase (EC 2.4.1.2)
148	XP_003006575.1	49.6	3.45e-187	EAA64118.1		GH15	glucoamylase (EC 3.2.1.3); glucodextranase (EC 3.2.1.70); alpha,alpha-trehalase (EC 3.2.1.28); dextran dextrinase (EC 2.4.1.2)
149	XP_003007412.1	54.9	2.43e-247	QPC79615.1		GH15	glucoamylase (EC 3.2.1.3); glucodextranase (EC 3.2.1.70); alpha,alpha-trehalase (EC 3.2.1.28); dextran dextrinase (EC 2.4.1.2)
150	XP_003009117.1	54.7	3.55e-229	CAP70294.1		GH15	glucoamylase (EC 3.2.1.3); glucodextranase (EC 3.2.1.70); alpha,alpha-trehalase (EC 3.2.1.28); dextran dextrinase (EC 2.4.1.2)
151	XP_003009042.1	64.7	2.59e-306	AVT38402.1		GH146	beta-L-arabinofuranosidase (EC 3.2.1.185)
152	XP_002999655.1	52.7	7.63e-171	ATY62338.1		GH136	lacto-N-biosidase (EC 3.2.1.140); Lacto-N-biosidase (Lewis antigen a/b specificity) (EC 3.2.1.-)
153	XP_003002845.1	51.2	6.8e-164	ATY62338.1		GH136	lacto-N-biosidase (EC 3.2.1.140); Lacto-N-biosidase (Lewis antigen a/b specificity) (EC 3.2.1.-)
154	XP_003004714.1	100	1.14e-94	EEY19718.1		GH134	endo-beta-1,4-mannanase (EC 3.2.1.78);
155	XP_003005448.1	76.8	0	CAP60319.1		GH133	amylo-alpha-1,6-glucosidase (EC 3.2.1.33);
156	XP_003005449.1	80.2	0	CEF83646.1		GH133	amylo-alpha-1,6-glucosidase (EC 3.2.1.33);
157	XP_003003417.1	53.3	1.39e-139	CZS76741.1		GH132	Activity on beta-1,3-glucan (curdlan) shown for the Aspergillus fumigatus Sun4 protein; activity on laminarioligosaccharides shown for Aspergillus fumigatus Sun4 protein and Candida albicans Sun41 protein; transglycosylation activity reported in PMID 23508952; beta-1,3-glucosidase (EC 3.2.1.-)
158	XP_003005433.1	63.4	8.2e-119	QKD55659.1		GH131	broad specificity exo-beta-1,3/1,6-glucanase with endo-beta-1,4-glucanase activity (EC 3.2.1.-);
159	XP_003008315.1	66.9	3.08e-159	VBB78559.1		GH131	broad specificity exo-beta-1,3/1,6-glucanase with endo-beta-1,4-glucanase activity (EC 3.2.1.-);
160	XP_003002696.1	70.9	1.39e-230	AUA60224.1		GH13	alpha-amylase (EC 3.2.1.1); pullulanase (EC 3.2.1.41); cyclomaltodextrin glucanotransferase (EC 2.4.1.19); cyclomaltodextrinase (EC 3.2.1.54); trehalose-6-phosphate hydrolase (EC 3.2.1.93); oligo-alpha-glucosidase (EC 3.2.1.10); maltogenic amylase (EC 3.2.1.133); neopullulanase (EC 3.2.1.135); alpha-glucosidase (EC 3.2.1.20); maltotetraose-forming alpha-amylase (EC 3.2.1.60); isoamylase (EC 3.2.1…
161	XP_003007267.1	78.2	0	QPC71682.1		GH13	alpha-amylase (EC 3.2.1.1); pullulanase (EC 3.2.1.41); cyclomaltodextrin glucanotransferase (EC 2.4.1.19); cyclomaltodextrinase (EC 3.2.1.54); trehalose-6-phosphate hydrolase (EC 3.2.1.93); oligo-alpha-glucosidase (EC 3.2.1.10); maltogenic amylase (EC 3.2.1.133); neopullulanase (EC 3.2.1.135); alpha-glucosidase (EC 3.2.1.20); maltotetraose-forming alpha-amylase (EC 3.2.1.60); isoamylase (EC 3.2.1…
162	XP_003001536.1	59.4	4.27e-123	ANH56463.1		GH128	beta-1,3-glucanase (EC 3.2.1.39); beta-1,3-glucosidase (EC 3.2.1.-)
163	XP_003002566.1	44.5	4.63e-77	ATY63999.1		GH128	beta-1,3-glucanase (EC 3.2.1.39); beta-1,3-glucosidase (EC 3.2.1.-)
164	XP_003000754.1	56.2	2.02e-109	XP_361895.1		GH1251
165	XP_003001282.1	67.1	1.86e-237	CEI62897.1		GH125	exo-alpha-1,6-mannosidase (EC 3.2.1.-)
166	XP_003006971.1	59.9	1.16e-91	QRC91755.1		GH12	endoglucanase (EC 3.2.1.4); xyloglucan hydrolase (EC 3.2.1.151); beta-1,3-1,4-glucanase (EC 3.2.1.73); xyloglucan endotransglycosylase (EC 2.4.1.207)
167	XP_003007080.1	52.3	3.51e-101	CCT75931.1		GH12	endoglucanase (EC 3.2.1.4); xyloglucan hydrolase (EC 3.2.1.151); beta-1,3-1,4-glucanase (EC 3.2.1.73); xyloglucan endotransglycosylase (EC 2.4.1.207)
168	XP_003008172.1	60.6	8.27e-107	QPC77308.1		GH114	endo-alpha-1,4-polygalactosaminidase (EC 3.2.1.109)
169	XP_002999840.1	58	3.38e-53	CAA93120.1		GH11	endo-beta-1,4-xylanase (EC 3.2.1.8); exo-1,4-beta-xylosidase (EC 3.2.1.-)
170	XP_003002942.1	76.7	9.62e-118	XP_003050975.1		GH11	endo-beta-1,4-xylanase (EC 3.2.1.8); exo-1,4-beta-xylosidase (EC 3.2.1.-)
171	XP_003002943.1	64	2.07e-97	ABA08462.1		GH11	endo-beta-1,4-xylanase (EC 3.2.1.8); exo-1,4-beta-xylosidase (EC 3.2.1.-)
172	XP_003006739.1	95.9	4.72e-173	ABE02800.1		GH11	endo-beta-1,4-xylanase (EC 3.2.1.8); exo-1,4-beta-xylosidase (EC 3.2.1.-)
173	XP_003001395.1	76	2.51e-237	CBY01014.1		GH105	unsaturated rhamnogalacturonyl hydrolase (EC 3.2.1.172); d-4,5-unsaturated beta-glucuronyl hydrolase (EC 3.2.1.-); d-4,5-unsaturated alpha-galacturonidase (EC 3.2.1.-)
174	XP_003002936.1	65.8	9.32e-182	EAA61616.1		GH105	unsaturated rhamnogalacturonyl hydrolase (EC 3.2.1.172); d-4,5-unsaturated beta-glucuronyl hydrolase (EC 3.2.1.-); d-4,5-unsaturated alpha-galacturonidase (EC 3.2.1.-)
175	XP_003000315.1	66.4	2.91e-154	BCL51556.1		GH10	endo-1,4-beta-xylanase (EC 3.2.1.8); endo-1,3-beta-xylanase (EC 3.2.1.32); tomatinase (EC 3.2.1.-); xylan endotransglycosylase (EC 2.4.2.-); endo-beta-1,4-glucanase (EC 3.2.1.4)
176	XP_003001558.1	43.1	6.18e-85	QPC74491.1		GH10	endo-1,4-beta-xylanase (EC 3.2.1.8); endo-1,3-beta-xylanase (EC 3.2.1.32); tomatinase (EC 3.2.1.-); xylan endotransglycosylase (EC 2.4.2.-); endo-beta-1,4-glucanase (EC 3.2.1.4)
177	XP_003003789.1	66.7	4.13e-198	CAP62292.1		GH10	endo-1,4-beta-xylanase (EC 3.2.1.8); endo-1,3-beta-xylanase (EC 3.2.1.32); tomatinase (EC 3.2.1.-); xylan endotransglycosylase (EC 2.4.2.-); endo-beta-1,4-glucanase (EC 3.2.1.4)
178	XP_003006760.1	51.3	1.06e-124	AEO68222.1		GH10	endo-1,4-beta-xylanase (EC 3.2.1.8); endo-1,3-beta-xylanase (EC 3.2.1.32); tomatinase (EC 3.2.1.-); xylan endotransglycosylase (EC 2.4.2.-); endo-beta-1,4-glucanase (EC 3.2.1.4)
179	XP_003007985.1	62.4	2.37e-268	QLY89363.1		GH1	beta-glucosidase (EC 3.2.1.21); beta-galactosidase (EC 3.2.1.23); beta-mannosidase (EC 3.2.1.25); beta-glucuronidase (EC 3.2.1.31); beta-xylosidase (EC 3.2.1.37); beta-D-fucosidase (EC 3.2.1.38); phlorizin hydrolase (EC 3.2.1.62); exo-beta-1,4-glucanase (EC 3.2.1.74); 6-phospho-beta-galactosidase (EC 3.2.1.85); 6-phospho-beta-glucosidase (EC 3.2.1.86); strictosidine beta-glucosidase (EC 3.2.1.105…
180	XP_003000660.1	42.4	8.44e-124	QRV94664.1		GH0	Glycoside hydrolases not yet assigned to a family.
181	XP_003005868.1	52.8	2.29e-224	CCT62992.1		GH0	Glycoside hydrolases not yet assigned to a family.
182	XP_003006733.1	51.4	1.54e-133	BAE64495.1		GH0	Glycoside hydrolases not yet assigned to a family.
183	XP_003008928.1	57.9	2.24e-94	CAQ16239.1		GH0	Glycoside hydrolases not yet assigned to a family.
184	XP_003001245.1	56.9	0	QKD59401.1		CE8	pectin methylesterase (EC 3.1.1.11).
185	XP_003002071.1	44.6	1.25e-114	QRW22671.1		CE8	pectin methylesterase (EC 3.1.1.11).
186	XP_003003175.1	78.7	9.63e-171	QKD62636.1		CE8	pectin methylesterase (EC 3.1.1.11).
187	XP_003008014.1	42.4	3.84e-63	QRW20161.1		CE8	pectin methylesterase (EC 3.1.1.11).
188	XP_003009683.1	50.5	3e-96	EGX51542.1		CE8	pectin methylesterase (EC 3.1.1.11).
189	XP_003000476.1	40.7	6.56e-44	QUC15857.1		CE5	acetyl xylan esterase (EC 3.1.1.72); cutinase (EC 3.1.1.74)
190	XP_003000581.1	71.7	1.68e-103	AAB05922.1		CE5	acetyl xylan esterase (EC 3.1.1.72); cutinase (EC 3.1.1.74)
191	XP_003000691.1	62.6	1.4e-93	ADQ27862.1		CE5	acetyl xylan esterase (EC 3.1.1.72); cutinase (EC 3.1.1.74)
192	XP_003001632.1	66.4	5.36e-98	CAD70564.1		CE5	acetyl xylan esterase (EC 3.1.1.72); cutinase (EC 3.1.1.74)
193	XP_003002098.1	59.4	7.89e-80	AAL38030.1		CE5	acetyl xylan esterase (EC 3.1.1.72); cutinase (EC 3.1.1.74)
194	XP_003003515.1	55.2	2.23e-74	CEI39834.1		CE5	acetyl xylan esterase (EC 3.1.1.72); cutinase (EC 3.1.1.74)
195	XP_003003878.1	72	4.34e-104	QBZ62508.1		CE5	acetyl xylan esterase (EC 3.1.1.72); cutinase (EC 3.1.1.74)
196	XP_003006466.1	46.5	3.73e-60	SMR56285.1		CE5	acetyl xylan esterase (EC 3.1.1.72); cutinase (EC 3.1.1.74)
197	XP_003006565.1	42.4	5.27e-41	BCY08492.1		CE5	acetyl xylan esterase (EC 3.1.1.72); cutinase (EC 3.1.1.74)
198	XP_003007048.1	63.3	3.38e-105	CEI39834.1		CE5	acetyl xylan esterase (EC 3.1.1.72); cutinase (EC 3.1.1.74)
199	XP_003009149.1	46.4	1.17e-21	QLI73002.1		CE5	acetyl xylan esterase (EC 3.1.1.72); cutinase (EC 3.1.1.74)
200	XP_003009197.1	43.8	5.8e-14	AGO59082.1		CE5	acetyl xylan esterase (EC 3.1.1.72); cutinase (EC 3.1.1.74)
201	XP_003009780.1	73.8	2.51e-117	EGX46772.1		CE5	acetyl xylan esterase (EC 3.1.1.72); cutinase (EC 3.1.1.74)
202	XP_003001582.1	53.5	1.86e-204	QLI65866.1		CE4	acetyl xylan esterase (EC 3.1.1.72); chitin deacetylase (EC 3.5.1.41); chitooligosaccharide deacetylase (EC 3.5.1.-); peptidoglycan GlcNAc deacetylase (EC 3.5.1.-); peptidoglycan N-acetylmuramic acid deacetylase (EC 3.5.1.-).
203	XP_003002014.1	67.5	2.31e-116	QKD50547.1		CE4	acetyl xylan esterase (EC 3.1.1.72); chitin deacetylase (EC 3.5.1.41); chitooligosaccharide deacetylase (EC 3.5.1.-); peptidoglycan GlcNAc deacetylase (EC 3.5.1.-); peptidoglycan N-acetylmuramic acid deacetylase (EC 3.5.1.-).
204	XP_003002224.1	49.4	3.88e-70	AAT68493.1		CE4	acetyl xylan esterase (EC 3.1.1.72); chitin deacetylase (EC 3.5.1.41); chitooligosaccharide deacetylase (EC 3.5.1.-); peptidoglycan GlcNAc deacetylase (EC 3.5.1.-); peptidoglycan N-acetylmuramic acid deacetylase (EC 3.5.1.-).
205	XP_003002355.1	62	5.54e-160	ATY64953.1		CE4	acetyl xylan esterase (EC 3.1.1.72); chitin deacetylase (EC 3.5.1.41); chitooligosaccharide deacetylase (EC 3.5.1.-); peptidoglycan GlcNAc deacetylase (EC 3.5.1.-); peptidoglycan N-acetylmuramic acid deacetylase (EC 3.5.1.-).
206	XP_003002356.1	43.2	6.82e-121	QLI65866.1		CE4	acetyl xylan esterase (EC 3.1.1.72); chitin deacetylase (EC 3.5.1.41); chitooligosaccharide deacetylase (EC 3.5.1.-); peptidoglycan GlcNAc deacetylase (EC 3.5.1.-); peptidoglycan N-acetylmuramic acid deacetylase (EC 3.5.1.-).
207	XP_003002357.1	74.5	2.61e-105	QGI93762.1		CE4	acetyl xylan esterase (EC 3.1.1.72); chitin deacetylase (EC 3.5.1.41); chitooligosaccharide deacetylase (EC 3.5.1.-); peptidoglycan GlcNAc deacetylase (EC 3.5.1.-); peptidoglycan N-acetylmuramic acid deacetylase (EC 3.5.1.-).
208	XP_003002628.1	49.6	6.76e-27	ABK58015.1		CE4	acetyl xylan esterase (EC 3.1.1.72); chitin deacetylase (EC 3.5.1.41); chitooligosaccharide deacetylase (EC 3.5.1.-); peptidoglycan GlcNAc deacetylase (EC 3.5.1.-); peptidoglycan N-acetylmuramic acid deacetylase (EC 3.5.1.-).
209	XP_003003735.1	51.7	1.59e-81	QBZ64097.1		CE4	acetyl xylan esterase (EC 3.1.1.72); chitin deacetylase (EC 3.5.1.41); chitooligosaccharide deacetylase (EC 3.5.1.-); peptidoglycan GlcNAc deacetylase (EC 3.5.1.-); peptidoglycan N-acetylmuramic acid deacetylase (EC 3.5.1.-).
210	XP_003004379.1	51	6.13e-63	QGI66874.1		CE4	acetyl xylan esterase (EC 3.1.1.72); chitin deacetylase (EC 3.5.1.41); chitooligosaccharide deacetylase (EC 3.5.1.-); peptidoglycan GlcNAc deacetylase (EC 3.5.1.-); peptidoglycan N-acetylmuramic acid deacetylase (EC 3.5.1.-).
211	XP_003003919.1	55.3	5.15e-72	AEO66483.1		CE3	acetyl xylan esterase (EC 3.1.1.72).
212	XP_003004351.1	42.9	3.19e-228	CCT65127.1		CE3	acetyl xylan esterase (EC 3.1.1.72).
213	XP_003006574.1	43.6	1.6e-49	APA11680.1		CE3	acetyl xylan esterase (EC 3.1.1.72).
214	XP_003007650.1	47.4	7.4e-54	QPC73171.1		CE3	acetyl xylan esterase (EC 3.1.1.72).
215	XP_003005476.1	60.6	1.4e-59	CEF88401.1		CE2	acetyl xylan esterase (EC 3.1.1.72).
216	XP_003004300.1	55.3	2.23e-246	QPC57813.1		CE18	N-acetylgalactosamine deacetylase (EC 3.5.1.-)
217	XP_003009542.1	56.4	1.15e-268	QLI69755.1		CE18	N-acetylgalactosamine deacetylase (EC 3.5.1.-)
218	XP_003006706.1	56.9	4.89e-108	XP_332108.1		CE16	acetylesterase (EC 3.1.1.6) active on various carbohydrate acetyl esters
219	XP_003009305.1	58.7	1.04e-144	CDP24658.1		CE16	acetylesterase (EC 3.1.1.6) active on various carbohydrate acetyl esters
220	XP_003009517.1	65.5	1.12e-122	AOT21131.1		CE15	4-O-methyl-glucuronoyl methylesterase (EC 3.1.1.-)
221	XP_003000399.1	57.6	5.49e-87	QPC62947.1		CE12	pectin acetylesterase (EC 3.1.1.-); rhamnogalacturonan acetylesterase (EC 3.1.1.-); acetyl xylan esterase (EC 3.1.1.72)
222	XP_003003174.1	60.2	5.03e-92	QKD46593.1		CE12	pectin acetylesterase (EC 3.1.1.-); rhamnogalacturonan acetylesterase (EC 3.1.1.-); acetyl xylan esterase (EC 3.1.1.72)
223	XP_003007680.1	40.1	6.36e-42	EGX51573.1		CE12	pectin acetylesterase (EC 3.1.1.-); rhamnogalacturonan acetylesterase (EC 3.1.1.-); acetyl xylan esterase (EC 3.1.1.72)
224	XP_002999841.1	54.6	2.79e-110	VBB71849.1		CE1	acetyl xylan esterase (EC 3.1.1.72); cinnamoyl esterase (EC 3.1.1.-); feruloyl esterase (EC 3.1.1.73); carboxylesterase (EC 3.1.1.1); S-formylglutathione hydrolase (EC 3.1.2.12); diacylglycerol O-acyltransferase (EC 2.3.1.20); trehalose 6-O-mycolyltransferase (EC 2.3.1.122)
225	XP_003004425.1	58.6	9.59e-125	CBY01607.1		CE1	acetyl xylan esterase (EC 3.1.1.72); cinnamoyl esterase (EC 3.1.1.-); feruloyl esterase (EC 3.1.1.73); carboxylesterase (EC 3.1.1.1); S-formylglutathione hydrolase (EC 3.1.2.12); diacylglycerol O-acyltransferase (EC 2.3.1.20); trehalose 6-O-mycolyltransferase (EC 2.3.1.122)
226	XP_003009525.1	52.7	3.27e-103	QKD62233.1		CE1	acetyl xylan esterase (EC 3.1.1.72); cinnamoyl esterase (EC 3.1.1.-); feruloyl esterase (EC 3.1.1.73); carboxylesterase (EC 3.1.1.1); S-formylglutathione hydrolase (EC 3.1.2.12); diacylglycerol O-acyltransferase (EC 2.3.1.20); trehalose 6-O-mycolyltransferase (EC 2.3.1.122)
227	XP_003001652.1	46.2	1.39e-102	BCR96460.1		CE0	See below.
228	XP_003007647.1	65.2	2.52e-207	VBB73265.1		CE0	See below.
229	XP_003007673.1	67.2	1.53e-153	BAJ10857.1		CE0	See below.
230	XP_003004300.1	55.3	2.23e-246	QPC57813.1		CBM87	Binding to alpha-1,4-N-acetylgalactosamine-rich regions of galactosaminogalactan
231	XP_003009542.1	56.4	1.15e-268	QLI69755.1		CBM87	Binding to alpha-1,4-N-acetylgalactosamine-rich regions of galactosaminogalactan
232	XP_003002233.1	41.2	1.33e-36	BCL68211.1		CBM73	Modules of approx 65 residues found on various enzymes active of chitin. Chitin-binding function demonstrated for the Cellvibrio japonicus CjLPMO10A protein.
233	XP_003002687.1	44	2.07e-56	QOC24262.1		CBM73	Modules of approx 65 residues found on various enzymes active of chitin. Chitin-binding function demonstrated for the Cellvibrio japonicus CjLPMO10A protein.
234	XP_003005295.1	61.6	1.22e-81	QPC62591.1		CBM63	The CBM63 module of Bacillus subtilis expansin EXLX1 has been shown to bind cellulose.
235	XP_003000046.1	45	4.81e-125	VBB80752.1		CBM50	Modules of approx. 50 residues found attached to various enzymes from families GH18, GH19, GH23, GH24, GH25 and GH73, i.e. enzymes cleaving either chitin or peptidoglycan. Binding to chitopentaose demonstrated in the case of Pteris ryukyuensis chitinase A [Ohnuma T et al. (2008) J. Biol. Chem. 283:5178-87 (PMID: 18083709)]. CBM50 modules are also found in a multitude of other enzymes targeting th…
236	XP_003001461.1	46.9	1.46e-69	ANH22732.1		CBM50	Modules of approx. 50 residues found attached to various enzymes from families GH18, GH19, GH23, GH24, GH25 and GH73, i.e. enzymes cleaving either chitin or peptidoglycan. Binding to chitopentaose demonstrated in the case of Pteris ryukyuensis chitinase A [Ohnuma T et al. (2008) J. Biol. Chem. 283:5178-87 (PMID: 18083709)]. CBM50 modules are also found in a multitude of other enzymes targeting th…
237	XP_003004235.1	41.6	1.1e-87	VBB80752.1		CBM50	Modules of approx. 50 residues found attached to various enzymes from families GH18, GH19, GH23, GH24, GH25 and GH73, i.e. enzymes cleaving either chitin or peptidoglycan. Binding to chitopentaose demonstrated in the case of Pteris ryukyuensis chitinase A [Ohnuma T et al. (2008) J. Biol. Chem. 283:5178-87 (PMID: 18083709)]. CBM50 modules are also found in a multitude of other enzymes targeting th…
238	XP_003005718.1	44.2	2.91e-223	QUF60511.1		CBM50	Modules of approx. 50 residues found attached to various enzymes from families GH18, GH19, GH23, GH24, GH25 and GH73, i.e. enzymes cleaving either chitin or peptidoglycan. Binding to chitopentaose demonstrated in the case of Pteris ryukyuensis chitinase A [Ohnuma T et al. (2008) J. Biol. Chem. 283:5178-87 (PMID: 18083709)]. CBM50 modules are also found in a multitude of other enzymes targeting th…
239	XP_003005719.1	42.6	8.62e-85	CZS79299.1		CBM50	Modules of approx. 50 residues found attached to various enzymes from families GH18, GH19, GH23, GH24, GH25 and GH73, i.e. enzymes cleaving either chitin or peptidoglycan. Binding to chitopentaose demonstrated in the case of Pteris ryukyuensis chitinase A [Ohnuma T et al. (2008) J. Biol. Chem. 283:5178-87 (PMID: 18083709)]. CBM50 modules are also found in a multitude of other enzymes targeting th…
240	XP_003005191.1	71.4	2.39e-254	AHC03897.1		CBM42	Modules of approx. 160 residues found mostly at the C-terminus of GH54 catalytic domains. Binding to arabinofuranose (present in arabinoxylan) has been demonstrated.
241	XP_003003094.1	75.4	8.31e-279	QPC61819.1		CBM35	Modules of approx. 130 residues. A module that is conserved in three Cellvibrio xylan-degrading enzymes binds to xylan and the interaction is calcium dependent, while a module from a Cellvibrio mannanase binds to decorated soluble mannans and mannooligosaccharides. A module in a
242	XP_003003778.1	73.7	8.57e-245	CEI70638.1		CBM35	Modules of approx. 130 residues. A module that is conserved in three Cellvibrio xylan-degrading enzymes binds to xylan and the interaction is calcium dependent, while a module from a Cellvibrio mannanase binds to decorated soluble mannans and mannooligosaccharides. A module in a
243	XP_003006405.1	78.1	5.93e-276	CBX97805.1		CBM35	Modules of approx. 130 residues. A module that is conserved in three Cellvibrio xylan-degrading enzymes binds to xylan and the interaction is calcium dependent, while a module from a Cellvibrio mannanase binds to decorated soluble mannans and mannooligosaccharides. A module in a
244	XP_003007037.1	67.3	8.78e-218	AXG24384.1		CBM35	Modules of approx. 130 residues. A module that is conserved in three Cellvibrio xylan-degrading enzymes binds to xylan and the interaction is calcium dependent, while a module from a Cellvibrio mannanase binds to decorated soluble mannans and mannooligosaccharides. A module in a
245	XP_003002696.1	70.9	1.39e-230	AUA60224.1		CBM20	The granular starch-binding function has been demonstrated in several cases. Interact strongly with cyclodextrins. Often designated as starch-binding domains (SBD).
246	XP_003003939.1	54	1.89e-232	AEO61583.1		CBM20	The granular starch-binding function has been demonstrated in several cases. Interact strongly with cyclodextrins. Often designated as starch-binding domains (SBD).
247	XP_003004371.1	70.7	3.52e-200	EAA34371.2		CBM20	The granular starch-binding function has been demonstrated in several cases. Interact strongly with cyclodextrins. Often designated as starch-binding domains (SBD).
248	XP_003006575.1	49.6	3.45e-187	EAA64118.1		CBM20	The granular starch-binding function has been demonstrated in several cases. Interact strongly with cyclodextrins. Often designated as starch-binding domains (SBD).
249	XP_003009117.1	54.7	3.55e-229	CAP70294.1		CBM20	The granular starch-binding function has been demonstrated in several cases. Interact strongly with cyclodextrins. Often designated as starch-binding domains (SBD).
250	XP_003001334.1	100	0	AYU56549.1		CBM18	Modules of approx. 40 residues. The chitin-binding function has been demonstrated in many cases. These modules are found attached to a number of chitinase catalytic domains, but also in non-catalytic proteins either in isolation or as multiple repeats.
251	XP_003002357.1	74.5	2.61e-105	QGI93762.1		CBM18	Modules of approx. 40 residues. The chitin-binding function has been demonstrated in many cases. These modules are found attached to a number of chitinase catalytic domains, but also in non-catalytic proteins either in isolation or as multiple repeats.
252	XP_003005718.1	44.2	2.91e-223	QUF60511.1		CBM18	Modules of approx. 40 residues. The chitin-binding function has been demonstrated in many cases. These modules are found attached to a number of chitinase catalytic domains, but also in non-catalytic proteins either in isolation or as multiple repeats.
253	XP_003009235.1	53.5	6.31e-68	QKD52522.1		CBM18	Modules of approx. 40 residues. The chitin-binding function has been demonstrated in many cases. These modules are found attached to a number of chitinase catalytic domains, but also in non-catalytic proteins either in isolation or as multiple repeats.
254	XP_002999656.1	53.9	2.16e-131	SBV25345.1		CBM13	Modules of approx. 150 residues which always appear as a threefold internal repeat. The only apparent exception to this, xylanase II of Actinomadura sp. FC7 (GenBank U08894), is in fact not completely sequenced. These modules were first identified in several plant lectins such as ricin or agglutinin of Ricinus communis which bind galactose residues. The three-dimensional structure of a plant lect…
255	XP_003000327.1	45.4	5.57e-89	QPK55271.1		CBM13	Modules of approx. 150 residues which always appear as a threefold internal repeat. The only apparent exception to this, xylanase II of Actinomadura sp. FC7 (GenBank U08894), is in fact not completely sequenced. These modules were first identified in several plant lectins such as ricin or agglutinin of Ricinus communis which bind galactose residues. The three-dimensional structure of a plant lect…
256	XP_003002846.1	55.6	2.14e-134	SCF08508.1		CBM13	Modules of approx. 150 residues which always appear as a threefold internal repeat. The only apparent exception to this, xylanase II of Actinomadura sp. FC7 (GenBank U08894), is in fact not completely sequenced. These modules were first identified in several plant lectins such as ricin or agglutinin of Ricinus communis which bind galactose residues. The three-dimensional structure of a plant lect…
257	XP_003003906.1	55.1	5.27e-57	AZZ51744.1		CBM13	Modules of approx. 150 residues which always appear as a threefold internal repeat. The only apparent exception to this, xylanase II of Actinomadura sp. FC7 (GenBank U08894), is in fact not completely sequenced. These modules were first identified in several plant lectins such as ricin or agglutinin of Ricinus communis which bind galactose residues. The three-dimensional structure of a plant lect…
258	XP_003005402.1	43.3	4e-50	QFQ25832.1		CBM13	Modules of approx. 150 residues which always appear as a threefold internal repeat. The only apparent exception to this, xylanase II of Actinomadura sp. FC7 (GenBank U08894), is in fact not completely sequenced. These modules were first identified in several plant lectins such as ricin or agglutinin of Ricinus communis which bind galactose residues. The three-dimensional structure of a plant lect…
259	XP_003009042.1	64.7	2.59e-306	AVT38402.1		CBM13	Modules of approx. 150 residues which always appear as a threefold internal repeat. The only apparent exception to this, xylanase II of Actinomadura sp. FC7 (GenBank U08894), is in fact not completely sequenced. These modules were first identified in several plant lectins such as ricin or agglutinin of Ricinus communis which bind galactose residues. The three-dimensional structure of a plant lect…
260	XP_002999749.1	53.3	3.4e-255	AAP57752.1		CBM1	Modules of approx. 40 residues found almost exclusively in fungi. The cellulose-binding function has been demonstrated in many cases, and appears to be mediated by three aromatic residues separated by about 10.4 angstrom and which form a flat surface. The only non-fungal occurence of CBM1 is in an algal non-hydrolytic polysaccharide-binding protein which is composed of four repeated CBM1 modules.…
261	XP_002999803.1	52.7	2.86e-267	AOW70087.1		CBM1	Modules of approx. 40 residues found almost exclusively in fungi. The cellulose-binding function has been demonstrated in many cases, and appears to be mediated by three aromatic residues separated by about 10.4 angstrom and which form a flat surface. The only non-fungal occurence of CBM1 is in an algal non-hydrolytic polysaccharide-binding protein which is composed of four repeated CBM1 modules.…
262	XP_002999841.1	54.6	2.79e-110	VBB71849.1		CBM1	Modules of approx. 40 residues found almost exclusively in fungi. The cellulose-binding function has been demonstrated in many cases, and appears to be mediated by three aromatic residues separated by about 10.4 angstrom and which form a flat surface. The only non-fungal occurence of CBM1 is in an algal non-hydrolytic polysaccharide-binding protein which is composed of four repeated CBM1 modules.…
263	XP_002999918.1	57.7	6.28e-149	BAB39154.1		CBM1	Modules of approx. 40 residues found almost exclusively in fungi. The cellulose-binding function has been demonstrated in many cases, and appears to be mediated by three aromatic residues separated by about 10.4 angstrom and which form a flat surface. The only non-fungal occurence of CBM1 is in an algal non-hydrolytic polysaccharide-binding protein which is composed of four repeated CBM1 modules.…
264	XP_002999920.1	55.9	1.8e-86	AAY00848.1		CBM1	Modules of approx. 40 residues found almost exclusively in fungi. The cellulose-binding function has been demonstrated in many cases, and appears to be mediated by three aromatic residues separated by about 10.4 angstrom and which form a flat surface. The only non-fungal occurence of CBM1 is in an algal non-hydrolytic polysaccharide-binding protein which is composed of four repeated CBM1 modules.…
265	XP_003000367.1	75.2	1.22e-151	AEO56416.1		CBM1	Modules of approx. 40 residues found almost exclusively in fungi. The cellulose-binding function has been demonstrated in many cases, and appears to be mediated by three aromatic residues separated by about 10.4 angstrom and which form a flat surface. The only non-fungal occurence of CBM1 is in an algal non-hydrolytic polysaccharide-binding protein which is composed of four repeated CBM1 modules.…
266	XP_003000565.1	72	1.76e-232	CAH05678.1		CBM1	Modules of approx. 40 residues found almost exclusively in fungi. The cellulose-binding function has been demonstrated in many cases, and appears to be mediated by three aromatic residues separated by about 10.4 angstrom and which form a flat surface. The only non-fungal occurence of CBM1 is in an algal non-hydrolytic polysaccharide-binding protein which is composed of four repeated CBM1 modules.…
267	XP_003000639.1	46.7	1.19e-137	CEI70359.1		CBM1	Modules of approx. 40 residues found almost exclusively in fungi. The cellulose-binding function has been demonstrated in many cases, and appears to be mediated by three aromatic residues separated by about 10.4 angstrom and which form a flat surface. The only non-fungal occurence of CBM1 is in an algal non-hydrolytic polysaccharide-binding protein which is composed of four repeated CBM1 modules.…
268	XP_003000747.1	60.6	4.11e-127	AEO67395.1		CBM1	Modules of approx. 40 residues found almost exclusively in fungi. The cellulose-binding function has been demonstrated in many cases, and appears to be mediated by three aromatic residues separated by about 10.4 angstrom and which form a flat surface. The only non-fungal occurence of CBM1 is in an algal non-hydrolytic polysaccharide-binding protein which is composed of four repeated CBM1 modules.…
269	XP_003001445.1	53.9	2.67e-84	QBZ53475.1		CBM1	Modules of approx. 40 residues found almost exclusively in fungi. The cellulose-binding function has been demonstrated in many cases, and appears to be mediated by three aromatic residues separated by about 10.4 angstrom and which form a flat surface. The only non-fungal occurence of CBM1 is in an algal non-hydrolytic polysaccharide-binding protein which is composed of four repeated CBM1 modules.…
270	XP_003001632.1	66.4	5.36e-98	CAD70564.1		CBM1	Modules of approx. 40 residues found almost exclusively in fungi. The cellulose-binding function has been demonstrated in many cases, and appears to be mediated by three aromatic residues separated by about 10.4 angstrom and which form a flat surface. The only non-fungal occurence of CBM1 is in an algal non-hydrolytic polysaccharide-binding protein which is composed of four repeated CBM1 modules.…
271	XP_003002068.1	41.1	1.25e-40	QBZ53475.1		CBM1	Modules of approx. 40 residues found almost exclusively in fungi. The cellulose-binding function has been demonstrated in many cases, and appears to be mediated by three aromatic residues separated by about 10.4 angstrom and which form a flat surface. The only non-fungal occurence of CBM1 is in an algal non-hydrolytic polysaccharide-binding protein which is composed of four repeated CBM1 modules.…
272	XP_003002106.1	66.6	0	AAP57752.1		CBM1	Modules of approx. 40 residues found almost exclusively in fungi. The cellulose-binding function has been demonstrated in many cases, and appears to be mediated by three aromatic residues separated by about 10.4 angstrom and which form a flat surface. The only non-fungal occurence of CBM1 is in an algal non-hydrolytic polysaccharide-binding protein which is composed of four repeated CBM1 modules.…
273	XP_003002463.1	61.5	2.59e-93	QKD62438.1		CBM1	Modules of approx. 40 residues found almost exclusively in fungi. The cellulose-binding function has been demonstrated in many cases, and appears to be mediated by three aromatic residues separated by about 10.4 angstrom and which form a flat surface. The only non-fungal occurence of CBM1 is in an algal non-hydrolytic polysaccharide-binding protein which is composed of four repeated CBM1 modules.…
274	XP_003002930.1	58.4	6.33e-74	AEO56542.1		CBM1	Modules of approx. 40 residues found almost exclusively in fungi. The cellulose-binding function has been demonstrated in many cases, and appears to be mediated by three aromatic residues separated by about 10.4 angstrom and which form a flat surface. The only non-fungal occurence of CBM1 is in an algal non-hydrolytic polysaccharide-binding protein which is composed of four repeated CBM1 modules.…
275	XP_003003789.1	66.7	4.13e-198	CAP62292.1		CBM1	Modules of approx. 40 residues found almost exclusively in fungi. The cellulose-binding function has been demonstrated in many cases, and appears to be mediated by three aromatic residues separated by about 10.4 angstrom and which form a flat surface. The only non-fungal occurence of CBM1 is in an algal non-hydrolytic polysaccharide-binding protein which is composed of four repeated CBM1 modules.…
276	XP_003003890.1	75.9	4.33e-144	AXB50469.1		CBM1	Modules of approx. 40 residues found almost exclusively in fungi. The cellulose-binding function has been demonstrated in many cases, and appears to be mediated by three aromatic residues separated by about 10.4 angstrom and which form a flat surface. The only non-fungal occurence of CBM1 is in an algal non-hydrolytic polysaccharide-binding protein which is composed of four repeated CBM1 modules.…
277	XP_003004381.1	64.9	4.12e-169	QKD61651.1		CBM1	Modules of approx. 40 residues found almost exclusively in fungi. The cellulose-binding function has been demonstrated in many cases, and appears to be mediated by three aromatic residues separated by about 10.4 angstrom and which form a flat surface. The only non-fungal occurence of CBM1 is in an algal non-hydrolytic polysaccharide-binding protein which is composed of four repeated CBM1 modules.…
278	XP_003004556.1	68.5	2.07e-162	CAP61420.1		CBM1	Modules of approx. 40 residues found almost exclusively in fungi. The cellulose-binding function has been demonstrated in many cases, and appears to be mediated by three aromatic residues separated by about 10.4 angstrom and which form a flat surface. The only non-fungal occurence of CBM1 is in an algal non-hydrolytic polysaccharide-binding protein which is composed of four repeated CBM1 modules.…
279	XP_003005114.1	55.3	1.88e-127	EGX51171.1		CBM1	Modules of approx. 40 residues found almost exclusively in fungi. The cellulose-binding function has been demonstrated in many cases, and appears to be mediated by three aromatic residues separated by about 10.4 angstrom and which form a flat surface. The only non-fungal occurence of CBM1 is in an algal non-hydrolytic polysaccharide-binding protein which is composed of four repeated CBM1 modules.…
280	XP_003006706.1	56.9	4.89e-108	XP_332108.1		CBM1	Modules of approx. 40 residues found almost exclusively in fungi. The cellulose-binding function has been demonstrated in many cases, and appears to be mediated by three aromatic residues separated by about 10.4 angstrom and which form a flat surface. The only non-fungal occurence of CBM1 is in an algal non-hydrolytic polysaccharide-binding protein which is composed of four repeated CBM1 modules.…
281	XP_003007044.1	58.3	1.04e-181	AXB50469.1		CBM1	Modules of approx. 40 residues found almost exclusively in fungi. The cellulose-binding function has been demonstrated in many cases, and appears to be mediated by three aromatic residues separated by about 10.4 angstrom and which form a flat surface. The only non-fungal occurence of CBM1 is in an algal non-hydrolytic polysaccharide-binding protein which is composed of four repeated CBM1 modules.…
282	XP_003007673.1	67.2	1.53e-153	BAJ10857.1		CBM1	Modules of approx. 40 residues found almost exclusively in fungi. The cellulose-binding function has been demonstrated in many cases, and appears to be mediated by three aromatic residues separated by about 10.4 angstrom and which form a flat surface. The only non-fungal occurence of CBM1 is in an algal non-hydrolytic polysaccharide-binding protein which is composed of four repeated CBM1 modules.…
283	XP_003007680.1	40.1	6.36e-42	EGX51573.1		CBM1	Modules of approx. 40 residues found almost exclusively in fungi. The cellulose-binding function has been demonstrated in many cases, and appears to be mediated by three aromatic residues separated by about 10.4 angstrom and which form a flat surface. The only non-fungal occurence of CBM1 is in an algal non-hydrolytic polysaccharide-binding protein which is composed of four repeated CBM1 modules.…
284	XP_003008315.1	66.9	3.08e-159	VBB78559.1		CBM1	Modules of approx. 40 residues found almost exclusively in fungi. The cellulose-binding function has been demonstrated in many cases, and appears to be mediated by three aromatic residues separated by about 10.4 angstrom and which form a flat surface. The only non-fungal occurence of CBM1 is in an algal non-hydrolytic polysaccharide-binding protein which is composed of four repeated CBM1 modules.…
285	XP_003008708.1	40.2	1.15e-43	CCA70730.1		CBM1	Modules of approx. 40 residues found almost exclusively in fungi. The cellulose-binding function has been demonstrated in many cases, and appears to be mediated by three aromatic residues separated by about 10.4 angstrom and which form a flat surface. The only non-fungal occurence of CBM1 is in an algal non-hydrolytic polysaccharide-binding protein which is composed of four repeated CBM1 modules.…
286	XP_003009525.1	52.7	3.27e-103	QKD62233.1		CBM1	Modules of approx. 40 residues found almost exclusively in fungi. The cellulose-binding function has been demonstrated in many cases, and appears to be mediated by three aromatic residues separated by about 10.4 angstrom and which form a flat surface. The only non-fungal occurence of CBM1 is in an algal non-hydrolytic polysaccharide-binding protein which is composed of four repeated CBM1 modules.…
287	XP_003009683.1	50.5	3e-96	EGX51542.1		CBM1	Modules of approx. 40 residues found almost exclusively in fungi. The cellulose-binding function has been demonstrated in many cases, and appears to be mediated by three aromatic residues separated by about 10.4 angstrom and which form a flat surface. The only non-fungal occurence of CBM1 is in an algal non-hydrolytic polysaccharide-binding protein which is composed of four repeated CBM1 modules.…
288	XP_003009780.1	73.8	2.51e-117	EGX46772.1		CBM1	Modules of approx. 40 residues found almost exclusively in fungi. The cellulose-binding function has been demonstrated in many cases, and appears to be mediated by three aromatic residues separated by about 10.4 angstrom and which form a flat surface. The only non-fungal occurence of CBM1 is in an algal non-hydrolytic polysaccharide-binding protein which is composed of four repeated CBM1 modules.…
289	XP_003005085.1	40.3	2e-40	QSF57377.1		CBM0	Carbohydrate-binding modules not yet assigned to a family.
290	XP_003000367.1	75.2	1.22e-151	AEO56416.1		AA9	AA9 (formerly GH61) proteins are copper-dependent lytic polysaccharide monooxygenases (LPMOs); cleavage of cellulose chains with oxidation of carbons C1 and/or C4 and C-6); lytic cellulose monooxygenase (C1-hydroxylating) (EC 1.14.99.54); lytic cellulose monooxygenase (C4-dehydrogenating) (EC 1.14.99.56)
291	XP_003001513.1	73.2	1.97e-128	KEY82006.1		AA9	AA9 (formerly GH61) proteins are copper-dependent lytic polysaccharide monooxygenases (LPMOs); cleavage of cellulose chains with oxidation of carbons C1 and/or C4 and C-6); lytic cellulose monooxygenase (C1-hydroxylating) (EC 1.14.99.54); lytic cellulose monooxygenase (C4-dehydrogenating) (EC 1.14.99.56)
292	XP_003002068.1	41.1	1.25e-40	QBZ53475.1		AA9	AA9 (formerly GH61) proteins are copper-dependent lytic polysaccharide monooxygenases (LPMOs); cleavage of cellulose chains with oxidation of carbons C1 and/or C4 and C-6); lytic cellulose monooxygenase (C1-hydroxylating) (EC 1.14.99.54); lytic cellulose monooxygenase (C4-dehydrogenating) (EC 1.14.99.56)
293	XP_003002463.1	61.5	2.59e-93	QKD62438.1		AA9	AA9 (formerly GH61) proteins are copper-dependent lytic polysaccharide monooxygenases (LPMOs); cleavage of cellulose chains with oxidation of carbons C1 and/or C4 and C-6); lytic cellulose monooxygenase (C1-hydroxylating) (EC 1.14.99.54); lytic cellulose monooxygenase (C4-dehydrogenating) (EC 1.14.99.56)
294	XP_003002719.1	54.6	2.06e-88	VBB81154.1		AA9	AA9 (formerly GH61) proteins are copper-dependent lytic polysaccharide monooxygenases (LPMOs); cleavage of cellulose chains with oxidation of carbons C1 and/or C4 and C-6); lytic cellulose monooxygenase (C1-hydroxylating) (EC 1.14.99.54); lytic cellulose monooxygenase (C4-dehydrogenating) (EC 1.14.99.56)
295	XP_003002930.1	58.4	6.33e-74	AEO56542.1		AA9	AA9 (formerly GH61) proteins are copper-dependent lytic polysaccharide monooxygenases (LPMOs); cleavage of cellulose chains with oxidation of carbons C1 and/or C4 and C-6); lytic cellulose monooxygenase (C1-hydroxylating) (EC 1.14.99.54); lytic cellulose monooxygenase (C4-dehydrogenating) (EC 1.14.99.56)
296	XP_003004661.1	59.3	2.24e-100	QPC77063.1		AA9	AA9 (formerly GH61) proteins are copper-dependent lytic polysaccharide monooxygenases (LPMOs); cleavage of cellulose chains with oxidation of carbons C1 and/or C4 and C-6); lytic cellulose monooxygenase (C1-hydroxylating) (EC 1.14.99.54); lytic cellulose monooxygenase (C4-dehydrogenating) (EC 1.14.99.56)
297	XP_003005258.1	66.7	8.98e-126	XP_003709110.1		AA9	AA9 (formerly GH61) proteins are copper-dependent lytic polysaccharide monooxygenases (LPMOs); cleavage of cellulose chains with oxidation of carbons C1 and/or C4 and C-6); lytic cellulose monooxygenase (C1-hydroxylating) (EC 1.14.99.54); lytic cellulose monooxygenase (C4-dehydrogenating) (EC 1.14.99.56)
298	XP_003006393.1	65.5	1.09e-110	QGI95828.1		AA9	AA9 (formerly GH61) proteins are copper-dependent lytic polysaccharide monooxygenases (LPMOs); cleavage of cellulose chains with oxidation of carbons C1 and/or C4 and C-6); lytic cellulose monooxygenase (C1-hydroxylating) (EC 1.14.99.54); lytic cellulose monooxygenase (C4-dehydrogenating) (EC 1.14.99.56)
299	XP_003007169.1	50.2	2.05e-78	QBL14594.1		AA9	AA9 (formerly GH61) proteins are copper-dependent lytic polysaccharide monooxygenases (LPMOs); cleavage of cellulose chains with oxidation of carbons C1 and/or C4 and C-6); lytic cellulose monooxygenase (C1-hydroxylating) (EC 1.14.99.54); lytic cellulose monooxygenase (C4-dehydrogenating) (EC 1.14.99.56)
300	XP_003007405.1	68	5.3e-120	QRD03292.1		AA9	AA9 (formerly GH61) proteins are copper-dependent lytic polysaccharide monooxygenases (LPMOs); cleavage of cellulose chains with oxidation of carbons C1 and/or C4 and C-6); lytic cellulose monooxygenase (C1-hydroxylating) (EC 1.14.99.54); lytic cellulose monooxygenase (C4-dehydrogenating) (EC 1.14.99.56)
301	XP_003008052.1	43.2	4.69e-59	EAA57051.1		AA9	AA9 (formerly GH61) proteins are copper-dependent lytic polysaccharide monooxygenases (LPMOs); cleavage of cellulose chains with oxidation of carbons C1 and/or C4 and C-6); lytic cellulose monooxygenase (C1-hydroxylating) (EC 1.14.99.54); lytic cellulose monooxygenase (C4-dehydrogenating) (EC 1.14.99.56)
302	XP_003009235.1	53.5	6.31e-68	QKD52522.1		AA9	AA9 (formerly GH61) proteins are copper-dependent lytic polysaccharide monooxygenases (LPMOs); cleavage of cellulose chains with oxidation of carbons C1 and/or C4 and C-6); lytic cellulose monooxygenase (C1-hydroxylating) (EC 1.14.99.54); lytic cellulose monooxygenase (C4-dehydrogenating) (EC 1.14.99.56)
303	XP_002999803.1	52.7	2.86e-267	AOW70087.1		AA8	Iron reductase domain
304	XP_003000122.1	62.5	2.8e-130	CCF31824.1		AA8	Iron reductase domain
305	XP_003003908.1	45.5	4.01e-209	CCF31824.1		AA8	Iron reductase domain
306	XP_002999814.1	43.9	1.96e-121	AEO62186.1		AA7	glucooligosaccharide oxidase (EC 1.1.3.-); chitooligosaccharide oxidase (EC 1.1.3.-); cellooligosaccharide dehydrogenase (EC 1.1.99.-)
307	XP_003000410.1	59.2	1.60e-310	QGI83803.1		AA5	Oxidase with oxygen as acceptor (EC 1.1.3.-); galactose oxidase (EC 1.1.3.9); glyoxal oxidase (EC 1.2.3.15); alcohol oxidase (EC 1.1.3.13); raffinose oxidase (EC 1.1.3.-)
308	XP_002999803.1	52.7	2.86e-267	AOW70087.1		AA3	cellobiose dehydrogenase (EC 1.1.99.18); glucose 1-oxidase (EC 1.1.3.4); aryl alcohol oxidase (EC 1.1.3.7); alcohol oxidase (EC 1.1.3.13); pyranose oxidase (EC 1.1.3.10)
309	XP_003000123.1	80	0	QKD59010.1		AA3	cellobiose dehydrogenase (EC 1.1.99.18); glucose 1-oxidase (EC 1.1.3.4); aryl alcohol oxidase (EC 1.1.3.7); alcohol oxidase (EC 1.1.3.13); pyranose oxidase (EC 1.1.3.10)
310	XP_003000545.1	57.3	2.29e-241	BBD84647.1		AA3	cellobiose dehydrogenase (EC 1.1.99.18); glucose 1-oxidase (EC 1.1.3.4); aryl alcohol oxidase (EC 1.1.3.7); alcohol oxidase (EC 1.1.3.13); pyranose oxidase (EC 1.1.3.10)
311	XP_003000623.1	73.8	1.01e-296	QKD61481.1		AA3	cellobiose dehydrogenase (EC 1.1.99.18); glucose 1-oxidase (EC 1.1.3.4); aryl alcohol oxidase (EC 1.1.3.7); alcohol oxidase (EC 1.1.3.13); pyranose oxidase (EC 1.1.3.10)
312	XP_003001431.1	46.5	8.54e-184	EAA59477.1		AA3	cellobiose dehydrogenase (EC 1.1.99.18); glucose 1-oxidase (EC 1.1.3.4); aryl alcohol oxidase (EC 1.1.3.7); alcohol oxidase (EC 1.1.3.13); pyranose oxidase (EC 1.1.3.10)
313	XP_003002698.1	70	7.01e-317	CEF73970.1		AA3	cellobiose dehydrogenase (EC 1.1.99.18); glucose 1-oxidase (EC 1.1.3.4); aryl alcohol oxidase (EC 1.1.3.7); alcohol oxidase (EC 1.1.3.13); pyranose oxidase (EC 1.1.3.10)
314	XP_003002940.1	46.5	1.53e-169	VBB71339.1		AA3	cellobiose dehydrogenase (EC 1.1.99.18); glucose 1-oxidase (EC 1.1.3.4); aryl alcohol oxidase (EC 1.1.3.7); alcohol oxidase (EC 1.1.3.13); pyranose oxidase (EC 1.1.3.10)
315	XP_003003908.1	45.5	4.01e-209	CCF31824.1		AA3	cellobiose dehydrogenase (EC 1.1.99.18); glucose 1-oxidase (EC 1.1.3.4); aryl alcohol oxidase (EC 1.1.3.7); alcohol oxidase (EC 1.1.3.13); pyranose oxidase (EC 1.1.3.10)
316	XP_003006553.1	43.7	1.14e-65	QSZ31585.1		AA3	cellobiose dehydrogenase (EC 1.1.99.18); glucose 1-oxidase (EC 1.1.3.4); aryl alcohol oxidase (EC 1.1.3.7); alcohol oxidase (EC 1.1.3.13); pyranose oxidase (EC 1.1.3.10)
317	XP_003006581.1	71.6	0	QMW33146.1		AA3	cellobiose dehydrogenase (EC 1.1.99.18); glucose 1-oxidase (EC 1.1.3.4); aryl alcohol oxidase (EC 1.1.3.7); alcohol oxidase (EC 1.1.3.13); pyranose oxidase (EC 1.1.3.10)
318	XP_003006847.1	62.2	5.74e-241	QKD55363.1		AA3	cellobiose dehydrogenase (EC 1.1.99.18); glucose 1-oxidase (EC 1.1.3.4); aryl alcohol oxidase (EC 1.1.3.7); alcohol oxidase (EC 1.1.3.13); pyranose oxidase (EC 1.1.3.10)
319	XP_003006906.1	53	9.53e-126	CDP31667.1		AA3	cellobiose dehydrogenase (EC 1.1.99.18); glucose 1-oxidase (EC 1.1.3.4); aryl alcohol oxidase (EC 1.1.3.7); alcohol oxidase (EC 1.1.3.13); pyranose oxidase (EC 1.1.3.10)
320	XP_003009322.1	61.8	2.86e-286	QRD81945.1		AA3	cellobiose dehydrogenase (EC 1.1.99.18); glucose 1-oxidase (EC 1.1.3.4); aryl alcohol oxidase (EC 1.1.3.7); alcohol oxidase (EC 1.1.3.13); pyranose oxidase (EC 1.1.3.10)
321	XP_003009787.1	44.5	1.62e-169	VBB79663.1		AA3	cellobiose dehydrogenase (EC 1.1.99.18); glucose 1-oxidase (EC 1.1.3.4); aryl alcohol oxidase (EC 1.1.3.7); alcohol oxidase (EC 1.1.3.13); pyranose oxidase (EC 1.1.3.10)
322	XP_002999874.1	40.9	2.11e-78	XP_003720011.1		AA2	manganese peroxidase (EC 1.11.1.13); versatile peroxidase (EC 1.11.1.16); lignin peroxidase (EC 1.11.1.14); peroxidase (EC 1.11.1.-); cytochrome-c peroxidase (EC 1.11.1.5); ascorbate peroxidase (EC 1.11.1.11)
323	XP_003009497.1	53.4	8.09e-137	QLI65955.1		AA2	manganese peroxidase (EC 1.11.1.13); versatile peroxidase (EC 1.11.1.16); lignin peroxidase (EC 1.11.1.14); peroxidase (EC 1.11.1.-); cytochrome-c peroxidase (EC 1.11.1.5); ascorbate peroxidase (EC 1.11.1.11)
324	XP_003005405.1	59.3	3.07e-74	EHA49277.1		AA16	Lytic cellulose monooxygenase (C1-hydroxylating) (EC 1.14.99.54)
325	XP_003004371.1	70.7	3.52e-200	EAA34371.2		AA13	AA13 proteins are copper-dependent lytic polysaccharide monooxygenases (LPMOs); cleavage of starch with oxidation of C-1 at the site of cleavage has been demonstrated for the LPMO encoded by gene NCU08746 from Neurospora crassa; lytic starch monooxygenase / starch oxidase (glycosidic bond-cleaving) (EC 1.14.99.55)
326	XP_003006162.1	49.3	3.59e-108	QGI63133.1		AA11	AA11 proteins are copper-dependent lytic polysaccharide monooxygenases (LPMOs); cleavage of chitin chains with oxidation of C-1 has been demonstrated for a AA11 LPMO from Aspergillus oryzae;
327	XP_003003963.1	77.7	0	QKD61747.1		AA1	Laccase / p-diphenol:oxygen oxidoreductase / ferroxidase (EC 1.10.3.2); ; ferroxidase (EC 1.10.3.-); Laccase-like multicopper oxidase (EC 1.10.3.-)
328	XP_003004694.1	59.6	2.02e-234	QRC97604.1		AA1	Laccase / p-diphenol:oxygen oxidoreductase / ferroxidase (EC 1.10.3.2); ; ferroxidase (EC 1.10.3.-); Laccase-like multicopper oxidase (EC 1.10.3.-)
329	XP_003008743.1	53.7	3.61e-222	BAB32575.1		AA1	Laccase / p-diphenol:oxygen oxidoreductase / ferroxidase (EC 1.10.3.2); ; ferroxidase (EC 1.10.3.-); Laccase-like multicopper oxidase (EC 1.10.3.-)
330	XP_003008897.1	61.7	6.32e-263	CDP25016.1		AA1	Laccase / p-diphenol:oxygen oxidoreductase / ferroxidase (EC 1.10.3.2); ; ferroxidase (EC 1.10.3.-); Laccase-like multicopper oxidase (EC 1.10.3.-)
331	XP_003000398.1	72.1	0	QPC71243.1		AA0
332	XP_003006268.1	53.1	1.74e-266	VBB76056.1		AA0
333	XP_003006649.1	42.1	4.32e-119	QKD59397.1		AA0

## Sheet: Table S6.
Table S6. Specific HCPFs of GnVn.1
Gene_id	Identity	E_value	PHI-base accession	Protein ID	Gene Name	Pathogen ID	Pathogen species	Disease Name	Host species	Gene Function	Experimental evidence	Mutant Phenotype
A04391	42.7	2.2e-290	PHI:9948	K9G6R2	dcl1	36651	Penicillium digitatum	Citrus blue mold	Citrus sinensis (related: sweet orange)	Dicer-like protein 1	altered gene expression / gene regulation: silencing	unaffected pathogenicity
A01493	75.2	4.6e-168	PHI:9740	Q4ICI6	FgSvf1 (FGSG_05072)	5518	Fusarium graminearum	Fusarium head blight	Triticum aestivum (related: bread wheat)	Survival factor 1	altered gene expression / gene regulation: overexpression	unaffected pathogenicity
A06242	78	9.6e-84	PHI:9551	G4MTV1	Moarl8	318829	Magnaporthe oryzae	Rice Blast	Hordeum vulgare (related: barley)	ADP-ribosylation factor	gene deletion: full; gene complementation	unaffected pathogenicity
A09616	42.2	4.1e-105	PHI:9532	E9EYA3	mep2 (MAA_05002)	568076	Metarhizium robertsii	no data found	Hordeum vulgare (related: Barley)	Ammonium permease	Gene mutation	unaffected pathogenicity
A03750	48.1	6.2e-74	PHI:9299	A0A0A2JGQ7	Penlp2 (PEX2_071150)	27334	Penicillium expansum	Blue mold rot	Nicotiana benthamiana (no common name found)	Necrosis inducing protein	Functional test in host: transient expression	unaffected pathogenicity
A06511	41.8	3.4e-38	PHI:9188	A0A0H3LPR7	BB_RS07570 (BB1518)	518	Bordetella bronchiseptica	infectious bronchitis	Rattus rattus (related: black rat)	Putative hydrolase	gene mutation	unaffected pathogenicity
A06571	40.5	1.3e-34	PHI:9188	A0A0H3LPR7	BB_RS07570 (BB1518)	518	Bordetella bronchiseptica	infectious bronchitis	Rattus rattus (related: black rat)	Putative hydrolase	gene mutation	unaffected pathogenicity
A07336	46.6	2.4e-51	PHI:9188	A0A0H3LPR7	BB_RS07570 (BB1518)	518	Bordetella bronchiseptica	infectious bronchitis	Rattus rattus (related: black rat)	Putative hydrolase	gene mutation	unaffected pathogenicity
A08005	66.1	5.3e-230	PHI:9032	G4N7K8	Mocrn1 (MGG_06389)	318829	Magnaporthe oryzae	Rice Blast	Oryza sativa (related: rice)	Coronin	Gene deletion: full; gene complementation	unaffected pathogenicity
A08977	43.9	5.3e-67	PHI:8934	Q4WER9	ldpA (Afu5g03980)	746128	Aspergillus fumigatus	invasive pulmonary aspergillosis	Mus musculus (related: house mouse)	LysM domain protein, putative	gene deletion: full	unaffected pathogenicity
A09798	60.8	4.1e-146	PHI:8803	I1RIL9	FgShyC (FGSG_03657)	5518	Fusarium graminearum	Fusarium head blight	Triticum aestivum (related: bread wheat)	Putative salicylate hydroxylase	Gene deletion: full; gene complementation	unaffected pathogenicity
A04643	42.4	1.3e-22	PHI:8036	G1X666	AoRab-2 (AOL_s00054g360)	13349	Arthrobotrys oligospora	no data found	Caenorhabditis elegans (related: roundworm)	Rab GTPase	gene deletion: full	unaffected pathogenicity
A09645	52	6.5e-34	PHI:7748	P9WJR9	rv3111	1773	Mycobacterium tuberculosis	tuberculosis	Mus musculus (related: house mouse)	Involved in hypoxia-responsive molybdenum cofactor biosynthesis	Gene deletion: full; gene complementation	unaffected pathogenicity
A04503	62.3	9.4e-150	PHI:7706	A0A290WI18	VEDA_05196	27337	Verticillium dahliae	vascular wilt	Lactuca sativa (related: garden lettuce)	Major facilitator superfamily	Other evidence: Transgenes	unaffected pathogenicity
A09186	58.4	4.3e-167	PHI:7706	A0A290WI18	VEDA_05196	27337	Verticillium dahliae	vascular wilt	Lactuca sativa (related: garden lettuce)	Major facilitator superfamily	Other evidence: Transgenes	unaffected pathogenicity
A02396	52.7	7.5e-46	PHI:7650	I1RH65	FgPR-IL-3	5518	Fusarium graminearum	Fusarium head blight	Triticum aestivum (related: bread wheat)	Uncharacterized protein	gene deletion: full	unaffected pathogenicity
A01860	45.2	3.9e-40	PHI:7380	J4VU52	Blys7	176275	Beauveria bassiana	white muscardine disease	Galleria mellonella (related: Greater wax moth)	Lysin motif (LysM) containing protein	Gene deletion: full; Heterologous complementation	unaffected pathogenicity
A10255	85.8	7.3e-211	PHI:728	Q6RKH5	PKS5	5518	Fusarium graminearum	Fusarium Ear Blight	Triticum (related: wheat)	Polyketide synthase	gene disruption	unaffected pathogenicity
A07875	55.1	2.1e-226	PHI:7273	G4N549	Pmp1	318829	Magnaporthe oryzae	Rice Blast	Oryza sativa (related: rice)	Putative protein phosphatase, Novel virulence factor	Gene mutation	unaffected pathogenicity
A01842	43.8	2.8e-104	PHI:726	Q6RKH3	PKS7	5518	Fusarium graminearum	Fusarium Ear Blight	Triticum (related: wheat)	Polyketide synthase	gene disruption	unaffected pathogenicity
A03141	44.5	3.1e-98	PHI:726	Q6RKH3	PKS7	5518	Fusarium graminearum	Fusarium Ear Blight	Triticum (related: wheat)	Polyketide synthase	gene disruption	unaffected pathogenicity
A04198	40.1	4.3e-91	PHI:726	Q6RKH3	PKS7	5518	Fusarium graminearum	Fusarium Ear Blight	Triticum (related: wheat)	Polyketide synthase	gene disruption	unaffected pathogenicity
A09063	48.7	4e-114	PHI:726	Q6RKH3	PKS7	5518	Fusarium graminearum	Fusarium Ear Blight	Triticum (related: wheat)	Polyketide synthase	gene disruption	unaffected pathogenicity
A05240	49.8	3.9e-106	PHI:7146	W7LTJ2	FvHEX1	117187	Fusarium verticillioides	Stalk rot of maize	Zea mays (related: maize)	Hex1-like protein	Gene deletion: full; gene complementation	unaffected pathogenicity
A02060	65.6	7.3e-107	PHI:7113	G4N6R6	MoERR2	318829	Magnaporthe oryzae	Rice Blast	Oryza sativa (related: rice)	Endoplasmic reticulum retention receptor required for function and integrity of ER	gene deletion: full	unaffected pathogenicity
A06087	45.2	1.7e-58	PHI:7047	U3PW09	Aqp1	5207	Cryptococcus neoformans	fungal meningitis	Mus musculus (related: house mouse)	Water channel protein aquaporin	Gene mutation; gene complementation	unaffected pathogenicity
A04662	49.7	1.8e-88	PHI:6930	G4NFA1	MoRAD18	318829	Magnaporthe oryzae	Rice Blast	Hordeum vulgare (related: barley)	DNA repair protein	Gene deletion: full; gene complementation	unaffected pathogenicity
A00722	44.8	6.2e-155	PHI:6639	G4NJH9	Modnm3	318829	Magnaporthe oryzae	Rice Blast	Oryza sativa (related: rice)	Dynamin	Gene mutation	unaffected pathogenicity
A10643	46	1.3e-143	PHI:6639	G4NJH9	Modnm3	318829	Magnaporthe oryzae	Rice Blast	Oryza sativa (related: rice)	Dynamin	Gene mutation	unaffected pathogenicity
A02614	47.4	1.4e-137	PHI:6613	G4N265	Mocapn14	318829	Magnaporthe oryzae	Rice Blast	Hordeum vulgare (related: barley)	Calpain	Gene mutation; gene complementation	unaffected pathogenicity
A00075	40	1.6e-49	PHI:6391	A0A151V4F3	CDA2	318829	Magnaporthe oryzae	Rice Blast	Oryza sativa (related: rice)	Chitin deacetylase	Gene mutation	unaffected pathogenicity
A09923	45	1.1e-220	PHI:5899	I1RR60	FGSG_06572	5518	Fusarium graminearum	Fusarium ear blight	Triticum aestivum (related: bread wheat)	protease	Gene deletion: full	unaffected pathogenicity
A04366	50.8	2e-94	PHI:5893	I1S1C5	FGSG_10525	5518	Fusarium graminearum	Fusarium ear blight	Triticum aestivum (related: bread wheat)	protease	Gene deletion: full	unaffected pathogenicity
A07734	45.6	5.3e-84	PHI:5893	I1S1C5	FGSG_10525	5518	Fusarium graminearum	Fusarium ear blight	Triticum aestivum (related: bread wheat)	protease	Gene deletion: full	unaffected pathogenicity
A06169	55.4	1.5e-91	PHI:5870	I1RJX5	Fgsg04159	5518	Fusarium graminearum	Fusarium Ear Blight	Triticum (related: wheat)	GPCR gene	gene deletion	unaffected pathogenicity
A01119	58.6	7.1e-100	PHI:5869	A0A1C3YK62	Fgsg11598	5518	Fusarium graminearum	Fusarium Ear Blight	Triticum (related: wheat)	GPCR gene	gene deletion	unaffected pathogenicity
A04092	53.5	1.4e-91	PHI:5868	A0A1C3YMS1	Fgsg12463	5518	Fusarium graminearum	Fusarium Ear Blight	Triticum (related: wheat)	GPCR gene	gene deletion	unaffected pathogenicity
A06553	47.4	5.2e-90	PHI:5868	A0A1C3YMS1	Fgsg12463	5518	Fusarium graminearum	Fusarium Ear Blight	Triticum (related: wheat)	GPCR gene	gene deletion	unaffected pathogenicity
A10159	64.9	7.3e-134	PHI:5866	A0A1C3YMR4	Fgsg03237	5518	Fusarium graminearum	Fusarium Ear Blight	Triticum (related: wheat)	GPCR gene	gene deletion	unaffected pathogenicity
A08866	57.7	1e-111	PHI:5865	I1RDT9	Fgsg01806	5518	Fusarium graminearum	Fusarium Ear Blight	Triticum (related: wheat)	GPCR gene	gene deletion	unaffected pathogenicity
A03791	43.5	2.9e-84	PHI:5860	I1RER0	GCD8	5518	Fusarium graminearum	Fusarium Ear Blight	Triticum (related: wheat)	GPCR gene	gene deletion	unaffected pathogenicity
A01266	46.3	1.2e-68	PHI:5842	I1S9F6	Fgsg13487	5518	Fusarium graminearum	Fusarium Ear Blight	Triticum (related: wheat)	GPCR gene	gene deletion	unaffected pathogenicity
A04734	41.9	7.2e-68	PHI:5839	A0A1C3YL50	Fgsg07489	5518	Fusarium graminearum	Fusarium Ear Blight	Triticum (related: wheat)	GPCR gene	gene deletion	unaffected pathogenicity
A08529	41.8	2.2e-75	PHI:5839	A0A1C3YL50	Fgsg07489	5518	Fusarium graminearum	Fusarium Ear Blight	Triticum (related: wheat)	GPCR gene	gene deletion	unaffected pathogenicity
A10273	69.7	8.3e-138	PHI:5830	I1RIP6	Fgsg03688	5518	Fusarium graminearum	Fusarium Ear Blight	Triticum (related: wheat)	GPCR gene	gene deletion	unaffected pathogenicity
A02282	54.9	4.3e-100	PHI:5822	I1REA6	Fgsg01989	5518	Fusarium graminearum	Fusarium Ear Blight	Triticum (related: wheat)	GPCR gene	gene deletion	unaffected pathogenicity
A10775	65.3	8.9e-102	PHI:5818	A0A1C3YKY7	Fgsg07136	5518	Fusarium graminearum	Fusarium Ear Blight	Triticum (related: wheat)	GPCR gene	gene deletion	unaffected pathogenicity
A02264	71.1	3e-134	PHI:5800	I1S3J8	Fgsg11385	5518	Fusarium graminearum	Fusarium Ear Blight	Triticum (related: wheat)	GPCR gene	gene deletion	unaffected pathogenicity
A07889	45.8	7.2e-80	PHI:5796	A0A1C3YJ97	Fgsg02569	5518	Fusarium graminearum	Fusarium Ear Blight	Triticum (related: wheat)	GPCR gene	gene deletion	unaffected pathogenicity
A01695	59.4	5.7e-121	PHI:5795	I1RHP9	Fgsg03310	5518	Fusarium graminearum	Fusarium Ear Blight	Triticum (related: wheat)	GPCR gene	gene deletion	unaffected pathogenicity
A08470	57.1	2.7e-95	PHI:5788	A0A1C3YMR1	Fgsg03215	5518	Fusarium graminearum	Fusarium Ear Blight	Triticum (related: wheat)	GPCR gene	gene deletion	unaffected pathogenicity
A00172	65.7	7.1e-119	PHI:5780	A0A0E0S648	Fgsg04051	5518	Fusarium graminearum	Fusarium Ear Blight	Triticum (related: wheat)	GPCR gene	gene deletion	unaffected pathogenicity
A04172	41	2.2e-146	PHI:5686	G4MSQ8	FZC82	318829	Magnaporthe oryzae	Rice Blast	Hordeum vulgare (related: barley)	Zn2Cys6 transcription factor	gene deletion: full	unaffected pathogenicity
A10338	58.3	3.8e-271	PHI:5682	G4N170	FZC78	318829	Magnaporthe oryzae	Rice Blast	Hordeum vulgare (related: barley)	Zn2Cys6 transcription factor	gene deletion: full	unaffected pathogenicity
A08820	56	2.8e-71	PHI:567	P0CT48	XYL1 (XYN22)	318829	Magnaporthe oryzae	Rice Blast	Eragrostis curvula (related: weeping love grass)	Endo-beta-1,4-xylanase	gene disruption	unaffected pathogenicity
A02541	47.7	2.2e-110	PHI:566	Q9C1F9	cel2	5017	Bipolaris zeicola	Leaf Spot	Zea mays (related: maize)	Endo-beta-1,4-glucanase	gene disruption	unaffected pathogenicity
A08370	41.9	9.3e-97	PHI:5653	G4N5Y8	FZC56	318829	Magnaporthe oryzae	Rice Blast	Hordeum vulgare (related: barley)	Zn2Cys6 transcription factor	gene deletion: full	unaffected pathogenicity
A09204	55.9	4.8e-307	PHI:5637	G4MU22	PIG1	318829	Magnaporthe oryzae	Rice Blast	Hordeum vulgare (related: barley)	Zn2Cys6 transcription factor	gene deletion: full	unaffected pathogenicity
A09766	62.8	4.6e-223	PHI:5612	G4NHT5	FZC20	318829	Magnaporthe oryzae	Rice Blast	Hordeum vulgare (related: barley)	Zn2Cys6 transcription factor	gene deletion: full	unaffected pathogenicity
A03042	40.1	6.5e-119	PHI:5609	G4NFM3	FZC18	318829	Magnaporthe oryzae	Rice Blast	Hordeum vulgare (related: barley)	Zn2Cys6 transcription factor	gene deletion: full	unaffected pathogenicity
A06126	54.7	7.6e-121	PHI:5603	G4N3Y8	FZC13	318829	Magnaporthe oryzae	Rice Blast	Hordeum vulgare (related: barley)	Zn2Cys6 transcription factor	gene deletion: full	unaffected pathogenicity
A03351	52	2.1e-149	PHI:5602	G4N3M5	FZC12	318829	Magnaporthe oryzae	Rice Blast	Hordeum vulgare (related: barley)	Zn2Cys6 transcription factor	gene deletion: full	unaffected pathogenicity
A08809	50.7	8.6e-125	PHI:5598	G5EH28	FZC9	318829	Magnaporthe oryzae	Rice Blast	Hordeum vulgare (related: barley)	Zn2Cys6 transcription factor	gene deletion: full	unaffected pathogenicity
A06943	46.6	1.9e-201	PHI:5592	G4MUB7	FZC3	318829	Magnaporthe oryzae	Rice Blast	Hordeum vulgare (related: barley)	Zn2Cys6 transcription factor	gene deletion: full	unaffected pathogenicity
A02839	43.5	2.1e-09	PHI:521	O43117	CgDN24	474922	Colletotrichum gloeosporioides	Anthracnose	Stylosanthes guianensis (related: stylo)	Unknown	gene disruption	unaffected pathogenicity
A07638	43.2	0	PHI:4776	Q0TX07	SnPKS19	13684	Parastagonospora nodorum	Septoria Nodorum Blotch	Triticum aestivum (related: bread wheat)	Polyketide synthase for alternariol mycotoxin biosynthesis	gene deletion: full	unaffected pathogenicity
A10625	51.9	2.3e-206	PHI:4723	A0A0D2XJY4	gnn1	5507	Fusarium oxysporum	Fusarium Wilt	Galleria mellonella (related: greater wax moth)	encoding glycogenin	gene deletion: full	unaffected pathogenicity
A08801	42.3	2.5e-39	PHI:4110	G4NB64	MoVOSA	318829	Magnaporthe oryzae	Rice Blast	Oryza sativa (related: rice)	velvet genes are key regulators of a number of cellular processes, including development, pathogenicity and secondary metabolism	gene deletion: full; gene complementation	unaffected pathogenicity
A07462	41.1	2.3e-96	PHI:4024	G4N740	MoST1	318829	Magnaporthe oryzae	Rice Blast	Oryza sativa (related: rice)	hexose transporter-like protein	gene disruption; gene complementation	unaffected pathogenicity
A03282	42.9	3.8e-127	PHI:3600	Q8TG07	plb1	5478	Candida glabrata	Peritonitis	Mus musculus (related: house mouse)	Phospholipase B (PLB) is a secretory enzyme that hydrolyzes phospholipids, plays key roles in cellular processes like signal transduction and membrane modeling, and mediates microbial virulence by disrupting host cell membranes.	gene mutation; gene complementation	unaffected pathogenicity
A08003	46.5	6.3e-40	PHI:3485	G4MYT5	MoSPC3	318829	Magnaporthe oryzae	Rice Blast	Oryza sativa (related: rice)	Orphan genes	gene mutation	unaffected pathogenicity
A10609	51.9	3.3e-107	PHI:3383	W7N2A8	FVEG_12531	117187	Fusarium verticillioides	Ear And Stalk Rot Of Maize	Zea mays (related: maize)	fusaric acid biosynthesis	gene deletion: full	unaffected pathogenicity
A06535	48.7	1.4e-56	PHI:3378	G9JLA8	Plegl1	285811	Pseudopyrenochaeta lycopersici	Corky Root Rot Of Tomato	Solanum lycopersicum (related: tomato)	lytic polysaccharide monooxygenase	gene deletion: full	unaffected pathogenicity
A07393	55.6	1.2e-72	PHI:3301	A0A075TRB3	patN	27334	Penicillium expansum	Blue Mold	Malus domestica (related: apple)	Production of Patulin	gene deletion: full	unaffected pathogenicity
A05491	42.8	2.4e-137	PHI:3268	U3M7S2	YraS	29486	Yersinia ruckeri	Enteric Redmouth Disease	Oncorhynchus mykiss (related: rainbow trout)	Heat sensitive alkyl sulphatase	gene mutation: characterised; gene complementation	unaffected pathogenicity
A03340	50.1	2e-118	PHI:3225	T2C913	Ndo1	36651	Penicillium digitatum	Green Mold Rot	Citrus sinensis (related: sweet orange)	naphthalene dioxygenase	gene deletion: full	unaffected pathogenicity
A10426	41.8	7.6e-11	PHI:3214	G4MML4	MoCDIP2	318829	Magnaporthe oryzae	Rice Blast	Nicotiana benthamiana (no common name found)	Secreted proteins	functional test in host: transient expression	unaffected pathogenicity
A07093	48	1.8e-290	PHI:3066	G4MQB0	MoRga6	318829	Magnaporthe oryzae	Rice Blast	Hordeum vulgare (related: barley)	Rho GTPase activating proteins	gene deletion: full; gene complementation	unaffected pathogenicity
A09271	51	2.7e-191	PHI:3063	G4NKL4	MoRga3	318829	Magnaporthe oryzae	Rice Blast	Hordeum vulgare (related: barley)	Rho GTPase activating proteins	gene deletion: full; gene complementation	unaffected pathogenicity
A09658	50.1	8.8e-175	PHI:3062	G4N7K5	MoRga2	318829	Magnaporthe oryzae	Rice Blast	Hordeum vulgare (related: barley)	Rho GTPase activating proteins	gene deletion: full; gene complementation	unaffected pathogenicity
A08662	68.8	5.5e-136	PHI:2970	Q4WNW5	argB	746128	Aspergillus fumigatus	Invasive Pulmonary Aspergillosis	Galleria mellonella (related: greater wax moth)	Ornithine transcarbamoyl transferase	gene disruption; gene complementation	unaffected pathogenicity
A01088	68	2.8e-194	PHI:2909	I1S2M5	Cyp51C	5518	Fusarium graminearum	Fusarium Head Blight	Malus domestica (related: apple)	P450 sterol 14a -demethylase, an enzyme essential for sterol biosynthesis and the target of azole fungicides	gene deletion: full	unaffected pathogenicity
A00496	54.9	1.5e-62	PHI:2849	Q99174	cutA	169388	Fusarium solani	Storage Rots	Cucurbita moschata (related: crookneck pumpkin)	Cutinase	gene deletion: full	unaffected pathogenicity
A01616	68.6	2.5e-81	PHI:2849	Q99174	cutA	169388	Fusarium solani	Storage Rots	Cucurbita moschata (related: crookneck pumpkin)	Cutinase	gene deletion: full	unaffected pathogenicity
A08219	51.5	5.6e-57	PHI:2849	Q99174	cutA	169388	Fusarium solani	Storage Rots	Cucurbita moschata (related: crookneck pumpkin)	Cutinase	gene deletion: full	unaffected pathogenicity
A03816	41.3	0	PHI:255	Q9Y8A2	FUM1 (FUM5)	5127	Fusarium fujikuroi	Foolish Seedling	Oryza sativa (related: rice)	Polyketide synthase	gene disruption	unaffected pathogenicity
A00057	67.8	0	PHI:2463	W7LT88	RGSC1	117187	Fusarium verticillioides	Maize Stalk Rot	Zea mays (related: maize)	Regulators of G-protein signalling	gene deletion: full	unaffected pathogenicity
A04755	58.5	1.6e-96	PHI:2455	J9MZK9	CRE1	5507	Fusarium oxysporum	Vascular Wilt	Solanum lycopersicum (related: tomato)	Transcriptional repressor in lamentous fungi known to repress several CWDE genes and other genes required for assimilation of non-sugar carbon sources	functional test in host: transient expression	unaffected pathogenicity
A01836	43.5	1.8e-57	PHI:2452	I1S2N6	FAED1	5518	Fusarium graminearum	Fusarium Head Blight	Triticum (related: wheat)	Feruloyl esterase gene family	gene disruption	unaffected pathogenicity
A03667	51.5	1.2e-144	PHI:2377	D2E9W8	DEP3	29001	Alternaria brassicicola	Black Spot	Arabidopsis thaliana (related: thale cress)	Histone Deacetylase Inhibitor	gene disruption; gene complementation	unaffected pathogenicity
A07645	41.5	3.1e-104	PHI:2377	D2E9W8	DEP3	29001	Alternaria brassicicola	Black Spot	Arabidopsis thaliana (related: thale cress)	Histone Deacetylase Inhibitor	gene disruption; gene complementation	unaffected pathogenicity
A02294	41.6	1.2e-50	PHI:2269	Q32WF7	Mdh1	13684	Parastagonospora nodorum	Glume Blotch	Triticum (related: wheat)	Mannitol 2-dehydrogenase	gene disruption	unaffected pathogenicity
A04468	48.3	1.8e-54	PHI:2269	Q32WF7	Mdh1	13684	Parastagonospora nodorum	Glume Blotch	Triticum (related: wheat)	Mannitol 2-dehydrogenase	gene disruption	unaffected pathogenicity
A06537	46	3.4e-56	PHI:2269	Q32WF7	Mdh1	13684	Parastagonospora nodorum	Glume Blotch	Triticum (related: wheat)	Mannitol 2-dehydrogenase	gene disruption	unaffected pathogenicity
A03553	45	3.5e-124	PHI:2266	F5HHD5	Ptr2	13684	Parastagonospora nodorum	Glume Blotch	Triticum (related: wheat)	Di/tripeptide transport	gene deletion: full	unaffected pathogenicity
A02730	49.8	4.2e-86	PHI:2256	Q0UA24	Xdh1	13684	Parastagonospora nodorum	Glume Blotch	Triticum (related: wheat)	xylitol dehydrogenase	gene deletion: full	unaffected pathogenicity
A07528	47.3	7.5e-73	PHI:2090	G4NIZ2	Moatg29	318829	Magnaporthe oryzae	Rice Blast	Oryza sativa (related: rice)	no data found	gene deletion: full	unaffected pathogenicity
A03539	43.1	3.1e-78	PHI:2088	G4MR15	Moatg27	318829	Magnaporthe oryzae	Rice Blast	Oryza sativa (related: rice)	no data found	gene deletion: full	unaffected pathogenicity
A09413	60.3	0	PHI:2060	G4N5E4	MgLig4	318829	Magnaporthe oryzae	Rice Blast	Oryza sativa (related: rice)	DNA ligase; Non-homologous end-joining events	gene deletion: full; gene complementation	unaffected pathogenicity
A06823	40.7	4.2e-87	PHI:2032	G4NGA7	VTL1	318829	Magnaporthe oryzae	Rice Blast	Oryza sativa (related: rice)	intracellular triacylglycerol lipases	gene deletion: full	unaffected pathogenicity
A06070	61.2	3.2e-266	PHI:2028	G4NBI7	TGL1-2	318829	Magnaporthe oryzae	Rice Blast	Oryza sativa (related: rice)	intracellular triacylglycerol lipases	gene deletion: full	unaffected pathogenicity
A07827	48.3	1.1e-233	PHI:2009	G4MPI2	HOS4	318829	Magnaporthe oryzae	Rice Blast	Hordeum vulgare (related: barley)	Histone Deacetylation	gene deletion	unaffected pathogenicity
A04502	42.1	4e-138	PHI:1996	I1R9R2	GzZC311	5518	Fusarium graminearum	Fusarium Ear Blight	Triticum (related: wheat)	transcription factor	gene deletion	unaffected pathogenicity
A09466	47	2.6e-101	PHI:1994	I1R9S1	GzZC309	5518	Fusarium graminearum	Fusarium Ear Blight	Triticum (related: wheat)	transcription factor	gene deletion	unaffected pathogenicity
A07918	74.2	8.8e-116	PHI:1993	I1R9S7	GzZC308	5518	Fusarium graminearum	Fusarium Ear Blight	Triticum (related: wheat)	transcription factor	gene deletion	unaffected pathogenicity
A03479	45.2	1.6e-106	PHI:1988	I1RAP1	GzZC303	5518	Fusarium graminearum	Fusarium Ear Blight	Triticum (related: wheat)	transcription factor	gene deletion	unaffected pathogenicity
A01263	51.1	9.9e-141	PHI:1979	I1RLI4	GzZC294	5518	Fusarium graminearum	Fusarium Ear Blight	Triticum (related: wheat)	transcription factor	gene deletion	unaffected pathogenicity
A02485	52.7	3e-161	PHI:1977	I1RLM4	GzZC292	5518	Fusarium graminearum	Fusarium Ear Blight	Triticum (related: wheat)	transcription factor	gene deletion	unaffected pathogenicity
A03094	63.7	6.7e-227	PHI:1974	I1RQN6	GzZC289	5518	Fusarium graminearum	Fusarium Ear Blight	Triticum (related: wheat)	transcription factor	gene deletion	unaffected pathogenicity
A05855	54.2	9.8e-124	PHI:1970	I1RFB5	GzZC285	5518	Fusarium graminearum	Fusarium Ear Blight	Triticum (related: wheat)	transcription factor	gene deletion	unaffected pathogenicity
A06690	42.2	1.7e-125	PHI:1968	I1RB12	GzZC283	5518	Fusarium graminearum	Fusarium Ear Blight	Triticum (related: wheat)	transcription factor	gene deletion	unaffected pathogenicity
A08645	61	0	PHI:1958	I1RMD1	GzZC273	5518	Fusarium graminearum	Fusarium Ear Blight	Triticum (related: wheat)	transcription factor	gene deletion	unaffected pathogenicity
A03743	40.3	3.3e-177	PHI:1957	I1RLS0	GzZC272	5518	Fusarium graminearum	Fusarium Ear Blight	Triticum (related: wheat)	transcription factor	gene deletion	unaffected pathogenicity
A06718	60.2	8.7e-234	PHI:1956	I1RLT2	GzZC271	5518	Fusarium graminearum	Fusarium Ear Blight	Triticum (related: wheat)	transcription factor	gene deletion	unaffected pathogenicity
A08131	40.8	6.6e-86	PHI:1953	I1RKB4	GzZC268	5518	Fusarium graminearum	Fusarium Ear Blight	Triticum (related: wheat)	transcription factor	gene deletion	unaffected pathogenicity
A03748	47.5	1.4e-223	PHI:1938	I1RMZ4	GzZC253	5518	Fusarium graminearum	Fusarium Ear Blight	Triticum (related: wheat)	transcription factor	gene deletion	unaffected pathogenicity
A09260	61.5	5e-101	PHI:1932	I1REH9	GzZC247	5518	Fusarium graminearum	Fusarium Ear Blight	Triticum (related: wheat)	transcription factor	gene deletion	unaffected pathogenicity
A05337	43.1	3.9e-84	PHI:1922	I1RS11	GzZC237	5518	Fusarium graminearum	Fusarium Ear Blight	Triticum (related: wheat)	transcription factor	gene deletion	unaffected pathogenicity
A06324	56.9	1.8e-223	PHI:1920	I1RCK0	GzZC235	5518	Fusarium graminearum	Fusarium Ear Blight	Triticum (related: wheat)	transcription factor	gene deletion	unaffected pathogenicity
A00406	58	3.6e-240	PHI:1919	I1RCQ4	GzZC234	5518	Fusarium graminearum	Fusarium Ear Blight	Triticum (related: wheat)	transcription factor	gene deletion	unaffected pathogenicity
A01302	56.2	1.4e-133	PHI:1916	I1RSG1	GzZC231	5518	Fusarium graminearum	Fusarium Ear Blight	Triticum (related: wheat)	transcription factor	gene deletion	unaffected pathogenicity
A04191	43.7	1.5e-196	PHI:1914	I1RQ27	GzZC229	5518	Fusarium graminearum	Fusarium Ear Blight	Triticum (related: wheat)	transcription factor	gene deletion	unaffected pathogenicity
A09904	53.1	5.5e-237	PHI:191	Q99324	TOM1	39703	Septoria lycopersici	Leaf Spot	Solanum lycopersicum (related: tomato)	Tomatinase	gene disruption	unaffected pathogenicity
A07167	45	9.5e-88	PHI:1908	I1RHH3	GzZC223	5518	Fusarium graminearum	Fusarium Ear Blight	Triticum (related: wheat)	transcription factor	gene deletion	unaffected pathogenicity
A01080	41.6	1.6e-130	PHI:1904	I1RHR0	GzZC219	5518	Fusarium graminearum	Fusarium Ear Blight	Triticum (related: wheat)	transcription factor	gene deletion	unaffected pathogenicity
A01294	47.2	1.5e-169	PHI:1891	I1RRM0	GzZC206	5518	Fusarium graminearum	Fusarium Ear Blight	Triticum (related: wheat)	transcription factor	gene deletion	unaffected pathogenicity
A08834	52.5	3.5e-223	PHI:1891	I1RRM0	GzZC206	5518	Fusarium graminearum	Fusarium Ear Blight	Triticum (related: wheat)	transcription factor	gene deletion	unaffected pathogenicity
A00051	42.2	1.7e-100	PHI:1890	I1RTH7	GzZC205	5518	Fusarium graminearum	Fusarium Ear Blight	Triticum (related: wheat)	transcription factor	gene deletion	unaffected pathogenicity
A02277	66.7	2e-240	PHI:1887	I1RHZ6	GzZC202	5518	Fusarium graminearum	Fusarium Ear Blight	Triticum (related: wheat)	transcription factor	gene deletion	unaffected pathogenicity
A02317	69.3	2.9e-100	PHI:1882	I1RJ84	GzZC197	5518	Fusarium graminearum	Fusarium Ear Blight	Triticum (related: wheat)	transcription factor	gene deletion	unaffected pathogenicity
A10844	62.3	1.7e-195	PHI:1869	I1RDY4	GzZC184	5518	Fusarium graminearum	Fusarium Ear Blight	Triticum (related: wheat)	transcription factor	gene deletion	unaffected pathogenicity
A01055	43.1	1e-100	PHI:1854	I1S054	GzZC169	5518	Fusarium graminearum	Fusarium Ear Blight	Triticum (related: wheat)	transcription factor	gene deletion	unaffected pathogenicity
A02480	40	1.6e-70	PHI:1852	I1S170	GzZC167	5518	Fusarium graminearum	Fusarium Ear Blight	Triticum (related: wheat)	transcription factor	gene deletion	unaffected pathogenicity
A01027	41.8	1e-75	PHI:1846	I1S7A6	GzZC161	5518	Fusarium graminearum	Fusarium Ear Blight	Triticum (related: wheat)	transcription factor	gene deletion	unaffected pathogenicity
A07094	47.5	1.3e-160	PHI:1843	I1S4X3	GzZC158	5518	Fusarium graminearum	Fusarium Ear Blight	Triticum (related: wheat)	transcription factor	gene deletion	unaffected pathogenicity
A10234	54.8	1.7e-197	PHI:1842	I1RBA2	GzZC157	5518	Fusarium graminearum	Fusarium Ear Blight	Triticum (related: wheat)	transcription factor	gene deletion	unaffected pathogenicity
A01644	46.1	4.2e-139	PHI:1835	I1RIL1	GzZC150	5518	Fusarium graminearum	Fusarium Ear Blight	Triticum (related: wheat)	transcription factor	gene deletion	unaffected pathogenicity
A04951	64.6	1.8e-227	PHI:1835	I1RIL1	GzZC150	5518	Fusarium graminearum	Fusarium Ear Blight	Triticum (related: wheat)	transcription factor	gene deletion	unaffected pathogenicity
A04489	43.1	2.9e-103	PHI:1831	I1RHT9	GzZC146	5518	Fusarium graminearum	Fusarium Ear Blight	Triticum (related: wheat)	transcription factor	gene deletion	unaffected pathogenicity
A05791	50.5	9e-178	PHI:1828	I1S351	GzZC143	5518	Fusarium graminearum	Fusarium Ear Blight	Triticum (related: wheat)	transcription factor	gene deletion	unaffected pathogenicity
A01209	41.4	3.2e-87	PHI:1827	I1S2W8	GzZC142	5518	Fusarium graminearum	Fusarium Ear Blight	Triticum (related: wheat)	transcription factor	gene deletion	unaffected pathogenicity
A01413	65.9	2e-160	PHI:1823	I1RXK4	GzZC138	5518	Fusarium graminearum	Fusarium Ear Blight	Triticum (related: wheat)	transcription factor	gene deletion	unaffected pathogenicity
A01199	54.3	3.6e-62	PHI:1821	I1RWY8	GzZC136	5518	Fusarium graminearum	Fusarium Ear Blight	Triticum (related: wheat)	transcription factor	gene deletion	unaffected pathogenicity
A01708	44.5	8.6e-60	PHI:1821	I1RWY8	GzZC136	5518	Fusarium graminearum	Fusarium Ear Blight	Triticum (related: wheat)	transcription factor	gene deletion	unaffected pathogenicity
A08158	57.2	9.1e-69	PHI:1821	I1RWY8	GzZC136	5518	Fusarium graminearum	Fusarium Ear Blight	Triticum (related: wheat)	transcription factor	gene deletion	unaffected pathogenicity
A10568	67.8	4.4e-83	PHI:1821	I1RWY8	GzZC136	5518	Fusarium graminearum	Fusarium Ear Blight	Triticum (related: wheat)	transcription factor	gene deletion	unaffected pathogenicity
A09004	42.5	1.5e-42	PHI:1818	I1S7V2	GzZC133	5518	Fusarium graminearum	Fusarium Ear Blight	Triticum (related: wheat)	transcription factor	gene deletion	unaffected pathogenicity
A00474	41.2	2.3e-92	PHI:1786	I1S1Q9	GzZC101	5518	Fusarium graminearum	Fusarium Ear Blight	Triticum (related: wheat)	transcription factor	gene deletion	unaffected pathogenicity
A05701	44.3	1.5e-76	PHI:1786	I1S1Q9	GzZC101	5518	Fusarium graminearum	Fusarium Ear Blight	Triticum (related: wheat)	transcription factor	gene deletion	unaffected pathogenicity
A01368	56.6	5.6e-89	PHI:1785	I1S231	GzZC100	5518	Fusarium graminearum	Fusarium Ear Blight	Triticum (related: wheat)	transcription factor	gene deletion	unaffected pathogenicity
A07250	43.4	7.7e-139	PHI:1781	I1S389	GzZC096	5518	Fusarium graminearum	Fusarium Ear Blight	Triticum (related: wheat)	transcription factor	gene deletion	unaffected pathogenicity
A06719	42.5	1.7e-70	PHI:1776	I1S0X3	GzZC091	5518	Fusarium graminearum	Fusarium Ear Blight	Triticum (related: wheat)	transcription factor	gene deletion	unaffected pathogenicity
A06580	80.4	7.7e-133	PHI:1773	I1S409	GzZC088	5518	Fusarium graminearum	Fusarium Ear Blight	Triticum (related: wheat)	transcription factor	gene deletion	unaffected pathogenicity
A05560	54.4	1.7e-65	PHI:1770	I1RX79	GzZC085	5518	Fusarium graminearum	Fusarium Ear Blight	Triticum (related: wheat)	transcription factor	gene deletion	unaffected pathogenicity
A01777	42.3	8.3e-121	PHI:1761	I1RXN7	GzZC076	5518	Fusarium graminearum	Fusarium Ear Blight	Triticum (related: wheat)	transcription factor	gene deletion	unaffected pathogenicity
A03870	54.7	9.4e-74	PHI:1754	I1S1D6	GzZC069	5518	Fusarium graminearum	Fusarium Ear Blight	Triticum (related: wheat)	transcription factor	gene deletion	unaffected pathogenicity
A10511	56	5.6e-113	PHI:1745	I1RWX2	GzZC060	5518	Fusarium graminearum	Fusarium Ear Blight	Triticum (related: wheat)	transcription factor	gene deletion	unaffected pathogenicity
A00463	41.6	6.2e-141	PHI:1743	I1S8J4	GzZC058	5518	Fusarium graminearum	Fusarium Ear Blight	Triticum (related: wheat)	transcription factor	gene deletion	unaffected pathogenicity
A02066	56.6	2.8e-108	PHI:1743	I1S8J4	GzZC058	5518	Fusarium graminearum	Fusarium Ear Blight	Triticum (related: wheat)	transcription factor	gene deletion	unaffected pathogenicity
A07258	54.7	2.3e-180	PHI:1742	I1S7H5	GzZC057	5518	Fusarium graminearum	Fusarium Ear Blight	Triticum (related: wheat)	transcription factor	gene deletion	unaffected pathogenicity
A09691	40.8	2.2e-156	PHI:1739	I1S7B9	GzZC054	5518	Fusarium graminearum	Fusarium Ear Blight	Triticum (related: wheat)	transcription factor	gene deletion	unaffected pathogenicity
A08884	54.7	4.7e-117	PHI:1735	I1S6X4	GzZC050	5518	Fusarium graminearum	Fusarium Ear Blight	Triticum (related: wheat)	transcription factor	gene deletion	unaffected pathogenicity
A06351	44.7	1.5e-201	PHI:1723	I1S832	GzZC038	5518	Fusarium graminearum	Fusarium Ear Blight	Triticum (related: wheat)	transcription factor	gene deletion	unaffected pathogenicity
A03380	46.6	4.5e-100	PHI:1721	I1S914	GzZC036	5518	Fusarium graminearum	Fusarium Ear Blight	Triticum (related: wheat)	transcription factor	gene deletion	unaffected pathogenicity
A01261	42.6	2.1e-119	PHI:1716	I1RLI0	GzZC031	5518	Fusarium graminearum	Fusarium Ear Blight	Triticum (related: wheat)	transcription factor	gene deletion	unaffected pathogenicity
A09489	49.1	2.7e-154	PHI:1713	I1RGG4	GzZC028	5518	Fusarium graminearum	Fusarium Ear Blight	Triticum (related: wheat)	transcription factor	gene deletion	unaffected pathogenicity
A07172	50.2	4.2e-150	PHI:1706	I1RJ68	GzZC021	5518	Fusarium graminearum	Fusarium Ear Blight	Triticum (related: wheat)	transcription factor	gene deletion	unaffected pathogenicity
A06636	48.7	3.2e-148	PHI:1694	I1S3X0	GzZC009	5518	Fusarium graminearum	Fusarium Ear Blight	Triticum (related: wheat)	transcription factor	gene deletion	unaffected pathogenicity
A06424	72.8	9e-250	PHI:1692	I1RYR6	GzZC007	5518	Fusarium graminearum	Fusarium Ear Blight	Triticum (related: wheat)	transcription factor	gene deletion	unaffected pathogenicity
A03469	51	1.8e-74	PHI:1688	I1RWZ1	GzZC003	5518	Fusarium graminearum	Fusarium Ear Blight	Triticum (related: wheat)	transcription factor	gene deletion	unaffected pathogenicity
A01355	46.7	1.4e-107	PHI:1687	I1S584	GzZC002	5518	Fusarium graminearum	Fusarium Ear Blight	Triticum (related: wheat)	transcription factor	gene deletion	unaffected pathogenicity
A01698	56.8	2e-180	PHI:1687	I1S584	GzZC002	5518	Fusarium graminearum	Fusarium Ear Blight	Triticum (related: wheat)	transcription factor	gene deletion	unaffected pathogenicity
A05684	47.6	2.3e-48	PHI:1686	I1S588	GzZC001	5518	Fusarium graminearum	Fusarium Ear Blight	Triticum (related: wheat)	transcription factor	gene deletion	unaffected pathogenicity
A05910	41.1	3e-209	PHI:1682	I1RSF8	GzNF002	5518	Fusarium graminearum	Fusarium Ear Blight	Triticum (related: wheat)	transcription factor	gene deletion	unaffected pathogenicity
A08270	44.8	0	PHI:1681	I1REN7	GzNF001	5518	Fusarium graminearum	Fusarium Ear Blight	Triticum (related: wheat)	transcription factor	gene deletion	unaffected pathogenicity
A09846	45.1	4.6e-87	PHI:1673	Q4IMZ7	GzDHHC001	5518	Fusarium graminearum	Fusarium Ear Blight	Triticum (related: wheat)	transcription factor	gene deletion	unaffected pathogenicity
A02690	40.4	1.6e-34	PHI:1668	I1S0C1	GzCCHC008	5518	Fusarium graminearum	Fusarium Ear Blight	Triticum (related: wheat)	transcription factor	gene deletion	unaffected pathogenicity
A05199	73.9	1.7e-49	PHI:1653	I1S2A0	GzWing026	5518	Fusarium graminearum	Fusarium Ear Blight	Triticum (related: wheat)	transcription factor	gene deletion	unaffected pathogenicity
A00529	51	2.1e-118	PHI:1651	I1S0U2	GzWing023	5518	Fusarium graminearum	Fusarium Ear Blight	Triticum (related: wheat)	transcription factor	gene deletion	unaffected pathogenicity
A05865	74.6	1.9e-53	PHI:1634	I1RDI9	GzWing006	5518	Fusarium graminearum	Fusarium Ear Blight	Triticum (related: wheat)	transcription factor	gene deletion	unaffected pathogenicity
A07836	42.1	2.5e-121	PHI:1610	I1RSN1	GzP53L003	5518	Fusarium graminearum	Fusarium Ear Blight	Triticum (related: wheat)	transcription factor	gene deletion	unaffected pathogenicity
A02565	64.3	1.9e-208	PHI:1603	I1S0A1	GzOB044	5518	Fusarium graminearum	Fusarium Ear Blight	Triticum (related: wheat)	transcription factor	gene deletion	unaffected pathogenicity
A05310	46.1	1.6e-51	PHI:1592	I1RWS0	GzOB032	5518	Fusarium graminearum	Fusarium Ear Blight	Triticum (related: wheat)	transcription factor	gene deletion	unaffected pathogenicity
A04600	48.4	4.4e-63	PHI:1581	I1RPX8	GzOB021	5518	Fusarium graminearum	Fusarium Ear Blight	Triticum (related: wheat)	transcription factor	gene deletion	unaffected pathogenicity
A06738	41.3	7.3e-48	PHI:1581	I1RPX8	GzOB021	5518	Fusarium graminearum	Fusarium Ear Blight	Triticum (related: wheat)	transcription factor	gene deletion	unaffected pathogenicity
A00064	62.3	4.1e-82	PHI:1575	I1RIQ3	GzOB015	5518	Fusarium graminearum	Fusarium Ear Blight	Triticum (related: wheat)	transcription factor	gene deletion	unaffected pathogenicity
A01178	42.8	5.1e-126	PHI:1555	I1RDG6	GzMyb019	5518	Fusarium graminearum	Fusarium Ear Blight	Triticum (related: wheat)	transcription factor	gene deletion	unaffected pathogenicity
A09162	54.6	8e-280	PHI:1526	I1S0J3	GzHOMEL036	5518	Fusarium graminearum	Fusarium Ear Blight	Triticum (related: wheat)	transcription factor	gene deletion	unaffected pathogenicity
A02285	43.8	1.9e-191	PHI:1514	I1RYV5	GzHOME012	5518	Fusarium graminearum	Fusarium Ear Blight	Triticum (related: wheat)	transcription factor	gene deletion	unaffected pathogenicity
A05230	43.1	1.7e-63	PHI:1512	I1RXH4	GzHOME010	5518	Fusarium graminearum	Fusarium Ear Blight	Triticum (related: wheat)	transcription factor	gene deletion	unaffected pathogenicity
A06861	62.8	1.1e-257	PHI:1503	I1S828	GzHMG035	5518	Fusarium graminearum	Fusarium Ear Blight	Triticum (related: wheat)	transcription factor	gene deletion	unaffected pathogenicity
A05025	48.3	7.3e-58	PHI:1501	I1S4R6	GzHMG033	5518	Fusarium graminearum	Fusarium Ear Blight	Triticum (related: wheat)	transcription factor	gene deletion	unaffected pathogenicity
A01474	56.8	3.2e-110	PHI:1493	I1RUP7	GzHMG025	5518	Fusarium graminearum	Fusarium Ear Blight	Triticum (related: wheat)	transcription factor	gene deletion	unaffected pathogenicity
A08772	40.6	2.5e-124	PHI:1485	I1RMP0	GzHMG017	5518	Fusarium graminearum	Fusarium Ear Blight	Triticum (related: wheat)	transcription factor	gene deletion	unaffected pathogenicity
A09851	44.2	1.6e-168	PHI:1479	I1RD01	GzHMG011	5518	Fusarium graminearum	Fusarium Ear Blight	Triticum (related: wheat)	transcription factor	gene deletion	unaffected pathogenicity
A06646	50.2	1.8e-83	PHI:1460	I1S2F6	GzAra008	5518	Fusarium graminearum	Fusarium Ear Blight	Triticum (related: wheat)	transcription factor	gene deletion	unaffected pathogenicity
A05091	54.6	2e-129	PHI:1452	I1S282	GzHSF003	5518	Fusarium graminearum	Fusarium Ear Blight	Triticum (related: wheat)	transcription factor	gene deletion	unaffected pathogenicity
A01438	67.2	0	PHI:1447	I1RUP1	GzGATA005	5518	Fusarium graminearum	Fusarium Ear Blight	Triticum (related: wheat)	transcription factor	gene deletion	unaffected pathogenicity
A02379	65.8	1.6e-159	PHI:1443	I1RB11	GzGATA001	5518	Fusarium graminearum	Fusarium Ear Blight	Triticum (related: wheat)	transcription factor	gene deletion	unaffected pathogenicity
A02770	64.6	3.7e-11	PHI:1438	I1SAT3	GzC2H107	5518	Fusarium graminearum	Fusarium Ear Blight	Triticum (related: wheat)	transcription factor	gene deletion	unaffected pathogenicity
A01853	61.2	2.5e-229	PHI:1429	I1S7I6	GzC2H097	5518	Fusarium graminearum	Fusarium Ear Blight	Triticum (related: wheat)	transcription factor	gene deletion	unaffected pathogenicity
A06912	59	4.9e-153	PHI:1426	I1S4M4	GzC2H094	5518	Fusarium graminearum	Fusarium Ear Blight	Triticum (related: wheat)	transcription factor	gene deletion	unaffected pathogenicity
A09032	62.2	0	PHI:1413	I1RZD4	GzC2H080	5518	Fusarium graminearum	Fusarium Ear Blight	Triticum (related: wheat)	transcription factor	gene deletion	unaffected pathogenicity
A07439	49.9	3.9e-170	PHI:1402	I1RWB8	GzC2H065	5518	Fusarium graminearum	Fusarium Ear Blight	Triticum (related: wheat)	transcription factor	gene deletion	unaffected pathogenicity
A03851	43.4	1.4e-74	PHI:1399	I1RV74	GzC2H062	5518	Fusarium graminearum	Fusarium Ear Blight	Triticum (related: wheat)	transcription factor	gene deletion	unaffected pathogenicity
A01470	70.6	4e-38	PHI:1397	I1RUQ2	GzC2H060	5518	Fusarium graminearum	Fusarium Ear Blight	Triticum (related: wheat)	transcription factor	gene deletion	unaffected pathogenicity
A06315	43.9	8.5e-79	PHI:1392	I1RU67	GzC2H055	5518	Fusarium graminearum	Fusarium Ear Blight	Triticum (related: wheat)	transcription factor	gene deletion	unaffected pathogenicity
A03560	44.5	3.8e-118	PHI:1378	I1RQG9	GzC2H041	5518	Fusarium graminearum	Fusarium Ear Blight	Triticum (related: wheat)	transcription factor	gene deletion	unaffected pathogenicity
A05982	54.9	7.4e-62	PHI:1350	I1RCI2	GzC2H010	5518	Fusarium graminearum	Fusarium Ear Blight	Triticum (related: wheat)	transcription factor	gene deletion	unaffected pathogenicity
A00977	50.7	9.2e-54	PHI:1345	I1RAW2	GzC2H005	5518	Fusarium graminearum	Fusarium Ear Blight	Triticum (related: wheat)	transcription factor	gene deletion	unaffected pathogenicity
A06110	41.8	2e-89	PHI:1344	I1RAQ0	GzC2H004	5518	Fusarium graminearum	Fusarium Ear Blight	Triticum (related: wheat)	transcription factor	gene deletion	unaffected pathogenicity
A09080	56.2	5.2e-80	PHI:1338	I1S8Y4	GzbZIP020	5518	Fusarium graminearum	Fusarium Ear Blight	Triticum (related: wheat)	transcription factor	gene deletion	unaffected pathogenicity
A04891	44	8.4e-61	PHI:1336	I1S462	GzbZIP018	5518	Fusarium graminearum	Fusarium Ear Blight	Triticum (related: wheat)	transcription factor	gene deletion	unaffected pathogenicity
A04227	49.5	3.5e-42	PHI:1310	I1RQC1	GzbHLH011	5518	Fusarium graminearum	Fusarium Ear Blight	Triticum (related: wheat)	transcription factor	gene deletion	unaffected pathogenicity
A05766	60	2.3e-126	PHI:1303	I1RC70	GzbHLH004	5518	Fusarium graminearum	Fusarium Ear Blight	Triticum (related: wheat)	transcription factor	gene deletion	unaffected pathogenicity
A01136	62.6	5e-98	PHI:1285	I1SAR3	FGSG_13944	5518	Fusarium graminearum	Fusarium Ear Blight	Triticum (related: wheat)	protein kinase	gene deletion: full	unaffected pathogenicity
A09548	44.7	5e-41	PHI:1280	I1RU62	FGSG_07745	5518	Fusarium graminearum	Fusarium Ear Blight	Triticum (related: wheat)	protein kinase	gene deletion: full	unaffected pathogenicity
A09043	66.7	9.1e-151	PHI:1275	I1S7R2	FGSG_12887	5518	Fusarium graminearum	Fusarium Ear Blight	Triticum (related: wheat)	protein kinase	gene deletion: full	unaffected pathogenicity
A06207	56.2	0	PHI:1273	I1RCM6	FGSG_01347	5518	Fusarium graminearum	Fusarium Ear Blight	Triticum (related: wheat)	protein kinase	gene deletion: full	unaffected pathogenicity
A00532	41.5	8.3e-44	PHI:1271	I1R9J1	FGSG_00132	5518	Fusarium graminearum	Fusarium Ear Blight	Triticum (related: wheat)	protein kinase	gene deletion: full	unaffected pathogenicity
A06147	53.1	5.4e-79	PHI:1270	I1RHA1	FGSG_03146	5518	Fusarium graminearum	Fusarium Ear Blight	Triticum (related: wheat)	protein kinase	gene deletion: full	unaffected pathogenicity
A00178	41.3	9.5e-85	PHI:1269	I1RFK9	FGSG_02488	5518	Fusarium graminearum	Fusarium Ear Blight	Triticum (related: wheat)	protein kinase	gene deletion: full	unaffected pathogenicity
A09984	42.8	9.8e-45	PHI:1269	I1RFK9	FGSG_02488	5518	Fusarium graminearum	Fusarium Ear Blight	Triticum (related: wheat)	protein kinase	gene deletion: full	unaffected pathogenicity
A00987	52.8	2e-245	PHI:1259	I1RNK3	FGSG_05586	5518	Fusarium graminearum	Fusarium Ear Blight	Triticum (related: wheat)	protein kinase	gene deletion: full	unaffected pathogenicity
A06814	69.9	3.1e-265	PHI:1257	I1RSK0	FGSG_07121	5518	Fusarium graminearum	Fusarium Ear Blight	Triticum (related: wheat)	protein kinase	gene deletion: full	unaffected pathogenicity
A00264	49.7	1.2e-304	PHI:1256	I1RAA6	FGSG_00433	5518	Fusarium graminearum	Fusarium Ear Blight	Triticum (related: wheat)	protein kinase	gene deletion: full	unaffected pathogenicity
A06433	71	0	PHI:1246	I1RYQ5	FGSG_09513	5518	Fusarium graminearum	Fusarium Ear Blight	Triticum (related: wheat)	protein kinase	gene deletion: full	unaffected pathogenicity
A00404	54.2	2.5e-201	PHI:1245	I1RTL1	FGSG_07520	5518	Fusarium graminearum	Fusarium Ear Blight	Triticum (related: wheat)	protein kinase	gene deletion: full	unaffected pathogenicity
A05309	44.4	1.9e-120	PHI:1161	A4ZGP3	MgMfs1	1047171	Zymoseptoria tritici	Septoria Leaf Blotch	Triticum (related: wheat)	major facilitator superfamily transporter	gene disruption	unaffected pathogenicity
A04695	55.4	4e-144	PHI:1057	A5HF03	MTP1	318829	Magnaporthe oryzae	Rice Blast	Hordeum vulgare (related: barley)	Type II integral membrane protein	gene deletion; gene complementation	unaffected pathogenicity
A03889	63.2	0	PHI:1030	O60034	bcatrA	40559	Botrytis cinerea	Grey Mold	Vicia faba (related: fava bean)	ABC Transporter	gene deletion	unaffected pathogenicity
A07431	43.5	2.4e-22	PHI:10068	A0A0F6B5R1	STM14_RS15275	28901	Salmonella enterica	Infections	Lactuca sativa (related: garden lettuce)	Formate hydrogenlyase complex iron-sulfur subunit	Gene deletion: full	unaffected pathogenicity
A07153	50.7	2.3e-96	PHI:9986	A0A0K0GQB7	metB (PXO_03157)	347	Xanthomonas oryzae	bacterial leaf blight	Oryza sativa (related: rice)	Cystathionine gamma-synthase (CGS) (O-succinylhomoserine(Thiol)-lyase)	Gene deletion: full; gene complementation	reduced virulence
A02713	46.2	3.9e-148	PHI:9956	G4NEN3	RBP9 (MGG_00753)	318829	Magnaporthe oryzae	rice blast	Oryza sativa (related: rice)	Ran-binding protein microtubule-organizing center	Gene deletion: full; gene complementation	reduced virulence
A09847	80.1	0	PHI:9929	W7MR09	Myo1	117187	Fusarium verticillioides	ear rot	Zea mays (related: maize)	Myosin-1	Gene mutation	reduced virulence
A00446	60.2	7e-162	PHI:9743	I1RS35	Pex3 (FGSG_06942)	5518	Fusarium graminearum	Fusarium head blight	Triticum aestivum (related: bread wheat)	Integral peroxisomal membrane protein	Gene deletion: full; gene complementation	reduced virulence
A04048	41.1	9.7e-45	PHI:9517	I1S8D3	FgEch1 (FGSG_13111)	5518	Fusarium graminearum	Fusarium head blight	Triticum aestivum (related: bread wheat)	Enoyl-CoA hydratase	Gene deletion: full; gene complementation	reduced virulence
A01290	45.5	9.1e-137	PHI:9425	J9VXU6	itr4 (CNAG_05662)	5207	Cryptococcus neoformans	cryptococcal meningitis	Mus musculus (related: house mouse)	Inositol transporter	gene deletion: full; gene complementation	reduced virulence
A02719	48	3.4e-131	PHI:9425	J9VXU6	itr4 (CNAG_05662)	5207	Cryptococcus neoformans	cryptococcal meningitis	Mus musculus (related: house mouse)	Inositol transporter	gene deletion: full; gene complementation	reduced virulence
A06822	56.8	6.2e-150	PHI:9377	G2X1Q3	VdMsn2 (VDAG_04227)	27337	Verticillium dahliae	vascular wilt	Cotinus coggygria (related: smokebush)	C2H2 transcriptionfactor	Gene deletion: full; gene complementation	reduced virulence
A02965	40.1	2.8e-69	PHI:9353	G4N5B0	leu2A (MGG_05223)	318829	Magnaporthe oryzae	Blast disease	Hordeum vulgare (related: barley)	3-Isopropylmalate dehydrogenase	Gene deletion: full; gene complementation	reduced virulence
A03106	68.9	2.6e-133	PHI:9353	G4N5B0	leu2A (MGG_05223)	318829	Magnaporthe oryzae	Blast disease	Hordeum vulgare (related: barley)	3-Isopropylmalate dehydrogenase	Gene deletion: full; gene complementation	reduced virulence
A05318	60.1	1e-164	PHI:9290	G4MY67	RAM1 (MGG_01287T0)	318829	Magnaporthe oryzae	Rice blast disease	Hordeum vulgare (related: barley)	Farnesyltransferase beta-subunit	Gene deletion: full; gene complementation	reduced virulence
A03821	46.6	4.3e-99	PHI:9266	V9TM92	FUM6	948311	Fusarium proliferatum	root rot disease	Oryza sativa (related: rice)	Fumonisin C-14,C15-hydroxylase	Gene deletion: full	reduced virulence
A05913	58.7	3.2e-116	PHI:9223	I1RSG0	FgPEX10 (FGSG_07078)	5518	Fusarium graminearum	Fusarium head blight	Zea mays (related: maize)	Peroxin	Gene deletion: full; gene complementation	reduced virulence
A01475	78.7	0	PHI:9116	E3QI14	GLS1	31870	Colletotrichum graminicola	Stalk rot and leaf blight of maize	Zea mays (related: maize)	β-1,3-glucan synthase	altered gene expression / gene regulation: silencing	reduced virulence
A06047	66.4	1.5e-114	PHI:9082	Q4X022	tptA (AFUA_2G14980)	746128	Aspergillus fumigatus	invasive pulmonary aspergillosis	Mus musculus (related: house mouse)	Thiamine pyrophosphate transporter	Gene deletion: full; gene complementation	reduced virulence
A05569	46.7	1e-70	PHI:9054	G5EHL4	MoMCP1	318829	Magnaporthe oryzae	Rice Blast	Oryza sativa (related: rice)	Cytochrome P450	gene deletion: full	reduced virulence
A10026	60.4	3.1e-113	PHI:9050	A0A0D2XEI7	FolVam7 (FOXG_02319)	5507	Fusarium oxysporum	Fusarium wilt	Solanum lycopersicum (related: Tomato)	SNARE protein	Gene deletion: full; gene complementation	reduced virulence
A05124	45	5.7e-75	PHI:9039	I1S2J6	fgm2 (FGSG_10992)	5518	Fusarium graminearum	Fusarium head blight	Triticum aestivum (related: bread wheat)	Deacetylase	Gene deletion: full	reduced virulence
A06874	53.1	9.1e-119	PHI:9038	I1S2J7	fgm3 (FGSG_10993)	5518	Fusarium graminearum	Fusarium head blight	Triticum aestivum (related: bread wheat)	Aspartate aminotransferase	Gene deletion: full	reduced virulence
A09318	54.6	0	PHI:893	G4NL37	MGG_02986	318829	Magnaporthe oryzae	Rice Blast	Oryza sativa (related: rice)	Hypothetical protein	gene disruption	reduced virulence
A05138	49.1	1.8e-59	PHI:8929	G4MWK9	MoSCAD3 (MGG_01180)	318829	Magnaporthe oryzae	Rice Blast	Oryza sativa (related: rice)	Short-chain speci c acyl-CoA dehydrogenase	Gene deletion: full; gene complementation	reduced virulence
A08498	66.2	7.3e-142	PHI:8911	I1RMR7	FgVPS36 (FGSG_05263)	5518	Fusarium graminearum	Fusarium head blight	Triticum aestivum (related: bread wheat)	ESCRT (Endosomal sorting complexes required for transport) protein	Gene deletion: full; gene complementation	reduced virulence
A07432	43.6	1.9e-193	PHI:8858	G2XD68	VdSSEP1 (VDAG-08100)	27337	Verticillium dahliae	vascular wilt	Gossypium hirsutum (related: cotton)	Serin endopeptidase	Gene deletion: full; gene complementation	reduced virulence
A10719	44.4	2e-190	PHI:8858	G2XD68	VdSSEP1 (VDAG-08100)	27337	Verticillium dahliae	vascular wilt	Gossypium hirsutum (related: cotton)	Serin endopeptidase	Gene deletion: full; gene complementation	reduced virulence
A04455	50.1	1.7e-115	PHI:885	G4MPP9	MGG_02240	318829	Magnaporthe oryzae	Rice Blast	Oryza sativa (related: rice)	Hypothetical protein	gene disruption	reduced virulence
A04079	54	2.8e-36	PHI:8804	E9ESA9	MrSVP (EFZ01626)	568076	Metarhizium robertsii	no data found	Galleria mellonella (related: Greater wax moth)	Secreted virulence-associated protein	Gene deletion: full; gene complementation	reduced virulence
A06702	48.1	1.7e-229	PHI:873	G4MRV1	MGG_02443	318829	Magnaporthe oryzae	Rice Blast	Oryza sativa (related: rice)	Hypothetical protein	gene disruption	reduced virulence
A05836	41.7	1.9e-99	PHI:8646	A0A0E0S4Y7	FgLDHL2 (FGSG_16220)	5518	Fusarium graminearum	Fusarium head blight	Zea mays (related: maize)	Lactate dehydrogenase	Gene deletion: full; gene complementation	reduced virulence
A10115	69	3.8e-154	PHI:8645	I1R9K2	FgLDHL1 (FGSG_00145)	5518	Fusarium graminearum	Fusarium head blight	Triticum aestivum (related: bread wheat)	Lactate dehydrogenase	Gene deletion: full; gene complementation	reduced virulence
A08711	80.7	3.7e-193	PHI:8588	G4NH84	Moppe1	318829	Magnaporthe oryzae	Rice Blast	Hordeum vulgare (related: barley)	Serine/threonine-protein phosphatase	Gene deletion: full; gene complementation	reduced virulence
A02473	54.5	9.2e-174	PHI:815	G4MRB0	MGG_04685	318829	Magnaporthe oryzae	Rice Blast	Oryza sativa (related: rice)	Hypothetical protein	gene disruption	reduced virulence
A03134	40.8	2.3e-83	PHI:812	G4NIB5	MGG_10702	318829	Magnaporthe oryzae	Rice Blast	Oryza sativa (related: rice)	Hypothetical protein	gene disruption	reduced virulence
A00866	54.7	8.6e-91	PHI:8049	G4MV34	Siz1	318829	Magnaporthe oryzae	Rice Blast	Hordeum vulgare (related: barley)	SUMOylation-associated protein	Gene deletion: full; gene complementation	reduced virulence
A03262	43.4	2.3e-102	PHI:7966	P0A853	tnaA	562	Escherichia coli	urinary tract infection	Caenorhabditis elegans (related: roundworm)	Tryptophanase	Gene mutation	reduced virulence
A03114	56.6	4.8e-183	PHI:7815	A0A0A2VP56	Mst2	176275	Beauveria bassiana	white muscardine disease	Galleria mellonella (related: Greater wax moth)	Histone acetyltransferase	Gene deletion: full; gene complementation	reduced virulence
A10202	43.8	2.4e-103	PHI:7788	Q882F5	AldB (PSPTO_2673)	317	Pseudomonas syringae	bacterial speck of tomato	Arabidopsis thaliana (related: thale cress)	Indole-3-acetaldehyde dehydrogenase	Gene disruption	reduced virulence
A07304	41.3	3.5e-125	PHI:7741	G2X8Y4	FreB	27337	Verticillium dahliae	vascular wilt	Nicotiana benthamiana (no common name found)	Transmembrane ferric reductase	Gene deletion: full; gene complementation	reduced virulence
A03234	67.3	0	PHI:7718	I1RLT3	FgOXP2	5518	Fusarium graminearum	Fusarium head blight	Triticum aestivum (related: bread wheat)	5-Oxoprolinase	Gene deletion: full; Gene complementation	reduced virulence
A06717	81.4	0	PHI:7718	I1RLT3	FgOXP2	5518	Fusarium graminearum	Fusarium head blight	Triticum aestivum (related: bread wheat)	5-Oxoprolinase	Gene deletion: full; Gene complementation	reduced virulence
A01654	51.6	0	PHI:7717	I1S0H5	FgOXP1	5518	Fusarium graminearum	Fusarium head blight	Triticum aestivum (related: bread wheat)	5-Oxoprolinase	Gene deletion: full; Gene complementation	reduced virulence
A04512	55.4	0	PHI:7717	I1S0H5	FgOXP1	5518	Fusarium graminearum	Fusarium head blight	Triticum aestivum (related: bread wheat)	5-Oxoprolinase	Gene deletion: full; Gene complementation	reduced virulence
A09918	48.9	0	PHI:7717	I1S0H5	FgOXP1	5518	Fusarium graminearum	Fusarium head blight	Triticum aestivum (related: bread wheat)	5-Oxoprolinase	Gene deletion: full; Gene complementation	reduced virulence
A09127	52.4	1.3e-94	PHI:7673	I1S047	FgLetm2	5518	Fusarium graminearum	Fusarium head blight	Triticum aestivum (related: bread wheat)	Mitochondrial membrane protein	Gene deletion: full; Gene complementation	reduced virulence
A03776	56	3.6e-41	PHI:7651	I1RHQ1	FgPR-IL-4	5518	Fusarium graminearum	Fusarium head blight	Triticum aestivum (related: bread wheat)	Uncharacterized protein	Gene deletion: full; Gene complementation	reduced virulence
A04157	55.7	2e-132	PHI:744	I1RFM6	ADE5	5518	Fusarium graminearum	Fusarium Ear Blight	Hordeum vulgare (related: barley)	Phosphoribosylamine-glycine ligase	gene deletion; gene complementation	reduced virulence
A08047	56.6	2.4e-161	PHI:7358	Q86ZB5	KLP7	40559	Botrytis cinerea	Grey Mold Fungus	Cicer arietinum (related: Chickpea)	Kinesin-like protein	Gene disruption; Gene complementation	reduced virulence
A02580	74.4	3.6e-168	PHI:7267	I1RZQ6	PKR	5518	Fusarium graminearum	wheat scab disease	Zea mays (related: maize)	Regulatory subunit of PKA	Gene deletion: full; gene complementation	reduced virulence
A06431	59.1	0	PHI:7152	J4KMX0	pmcB	176275	Beauveria bassiana	white muscardine disease	Galleria mellonella (related: Greater wax moth)	Calcium transporting ATPase	Gene deletion: full; gene complementation	reduced virulence
A06133	61	0	PHI:7021	G4N2P7	MoJMJ1	318829	Magnaporthe oryzae	Rice Blast	Oryza sativa (related: rice)	Putative JmjC-domain-containing histone demethylase	Gene deletion: full; Gene complementation; Chemical complementation	reduced virulence
A10453	40.6	3.9e-43	PHI:6913	A0A0E0V727	ybtQ	562	Escherichia coli	urinary tract infection	Mus musculus (related: house mouse)	ATP Binding Cassette Protein	Gene mutation	reduced virulence
A06701	58.9	0	PHI:6719	I1RPD3	FgPLC1	5518	Fusarium graminearum	Fusarium head blight	Triticum aestivum (related: bread wheat)	Phospholipid hydrolase	Gene disruption; gene complementation	reduced virulence
A04748	69.6	8.3e-112	PHI:6627	M7THD3	BcCPA1	40559	Botrytis cinerea	Grey Mold Fungus	Phaseolus vulgaris (related: kidney bean)	F-actin capping protein	Gene deletion: full; gene complementation	reduced virulence
A01042	49.3	1.1e-163	PHI:6614	G4N7X4	Mocapn7	318829	Magnaporthe oryzae	Rice Blast	Hordeum vulgare (related: barley)	Calpain	Gene mutation; gene complementation	reduced virulence
A10000	68.8	6.8e-199	PHI:6556	Q4X256	mecA	746128	Aspergillus fumigatus	Invasive pulmonary aspergillosis	Mus musculus (related: house mouse)	Cystathionine-beta -synthase	gene deletion: full	reduced virulence
A02948	50	6.9e-77	PHI:6471	J4USC3	Trr2	176275	Beauveria bassiana	white muscardine disease	Galleria mellonella (related: Greater wax moth)	Thioredoxin reductase	Gene mutation; gene complementation	reduced virulence
A09027	45.3	1.7e-71	PHI:6265	C0NFK7	Eng1	5037	Histoplasma capsulatum	histoplasmosis	Mus musculus (related: house mouse)	Secreted -(1,3)-glucanase	altered gene expression / gene regulation: silencing	reduced virulence
A10589	43	5.1e-100	PHI:6228	E3QNW8	KRE6	31870	Colletotrichum graminicola	Stalk rot and leaf blight of maize	Zea mays (related: maize)	beta-1,6-glucan synthesis	altered gene expression / gene regulation: silencing	reduced virulence
A00615	80.1	7e-188	PHI:6186	I1RR41	FgCHS8	5518	Fusarium graminearum	Fusarium head blight	Triticum aestivum (related: bread wheat)	Chitin synthase	gene deletion: full; gene complementation	reduced virulence
A10510	76.9	1.7e-232	PHI:6095	I1REC4	FgVps5	5518	Fusarium graminearum	Fusarium Head Blight	Triticum aestivum (related: bread wheat)	Components of retromer	gene deletion: full; gene complementation	reduced virulence
A04852	67.5	2.2e-166	PHI:5471	G4NB58	MoDac	318829	Magnaporthe oryzae	Rice Blast	Oryza sativa (related: rice)	GlcNAc-6-phosphate deacetylase	gene deletion: full; gene complementation	reduced virulence
A01135	43.5	2.2e-49	PHI:5440	G4N1P8	ABA4	318829	Magnaporthe oryzae	Rice Blast	Oryza sativa (related: rice)	Abscisic Acid production	gene deletion: full	reduced virulence
A10588	54.2	0	PHI:5393	A0A016PTV5	GLX	5518	Fusarium graminearum	Maize Ear Rot	Triticum aestivum (related: bread wheat)	CWP2 antigen	gene disruption; gene complementation	reduced virulence
A10619	56.8	1.5e-167	PHI:5353	I1RIS2	Famfs1	282267	Fusarium asiaticum	Fusarium Head Blight	Triticum aestivum (related: bread wheat)	Phenamacril-resistance related gene	gene deletion: full; gene complementation	reduced virulence
A01603	42.8	2.3e-118	PHI:513	Q5A2T6	ARN1 (SIT1)	5476	Candida albicans	Candidiasis	Homo sapiens (related: human)	Siderophore transporter	gene disruption; gene complementation	reduced virulence
A04817	63.6	1.2e-131	PHI:5082	G4MVC4	MoAcat1	318829	Magnaporthe oryzae	Rice Blast	Hordeum vulgare (related: barley)	Acetyl-CoA acetyltransferas	gene deletion: full; gene complementation	reduced virulence
A03969	54.6	0	PHI:5068	I1S2C4	MCC	5518	Fusarium graminearum	Fusarium Head Blight	Triticum aestivum (related: bread wheat)	Encoding methylcrotonyl-CoA-carboxylase	gene mutation; gene complementation	reduced virulence
A05169	51.8	6.7e-262	PHI:5040	N4W395	BFA1	5465	Colletotrichum orbiculare	Cucumber Anthracnose	Cucumis sativus (related: cucumber)	Two-component GAP consisting of Bub2 and Bfa1	gene deletion: full; gene complementation	reduced virulence
A09129	50.5	6.8e-84	PHI:4906	Q5A679	Gyp1	5476	Candida albicans	Disseminated Candidiasis	Mus musculus (related: house mouse)	A Golgi-associated protein	gene mutation; gene complementation	reduced virulence
A03621	56.3	0	PHI:4681	X0KCM6	FoBck1	5507	Fusarium oxysporum	Vascular Wilt Disease Of Banana	Musa acuminata (related: dwarf banana)	MAP kinase	gene deletion: full; gene complementation	reduced virulence
A09398	44.1	2.7e-12	PHI:458	O94196	MHP1	318829	Magnaporthe oryzae	Rice Blast	Oryza sativa (related: rice)	Hydrophobin	gene disruption; gene complementation	reduced virulence
A08160	43.4	1e-37	PHI:4250	C5A9K4	aroB	337	Burkholderia glumae	Panicle Blight	Oryza sativa (related: rice)	3-dehydroquinate synthase	gene mutation	reduced virulence
A01744	42.8	8.9e-50	PHI:4231	G5EHM3	MoFLP1	318829	Magnaporthe oryzae	Rice Blast	Hordeum vulgare (related: barley)	fasciclin-like protein encoding gene	gene disruption	reduced virulence
A08333	49.4	2.6e-37	PHI:419	Q7Z8E8	CSH1	5476	Candida albicans	Candidiasis	Mus musculus (related: house mouse)	Cell surface protein	gene disruption; gene complementation	reduced virulence
A08254	55.7	6.3e-134	PHI:4165	M1RXP4	ALG3	318829	Magnaporthe oryzae	Rice Blast	Hordeum vulgare (related: barley)	encodes an a-1,3-mannosyltransferase for protein N-glycosylation of effectors	gene deletion: full; gene complementation	reduced virulence
A09936	49.8	7.6e-56	PHI:4111	G4NEE4	MoVELC	318829	Magnaporthe oryzae	Rice Blast	Oryza sativa (related: rice)	velvet genes are key regulators of a number of cellular processes, including development, pathogenicity and secondary metabolism	gene deletion: full; gene complementation	reduced virulence
A05804	45.1	0	PHI:405	Q9C2Y4	PDE1	318829	Magnaporthe oryzae	Rice Blast	Oryza sativa (related: rice)	Tagged; aminophospholipid translocase	gene disruption; gene complementation	reduced virulence
A08648	64.6	7.1e-202	PHI:4042	I1RGE1	spt8	5518	Fusarium graminearum	Fusarium Head Blight	Triticum aestivum (related: bread wheat)	Transcription factor	gene mutation; gene complementation	reduced virulence
A06488	45.6	1.1e-28	PHI:3945	Q4UUL4	XC_2203	339	Xanthomonas campestris	Black Rot Disease	Raphanus sativus (related: radish)	Nucleotide diphosphate kinase	gene mutation	reduced virulence
A07730	45.9	2.3e-124	PHI:3822	Q5A1L6	GIT3	5476	Candida albicans	Disseminated Candidiasis	Mus musculus (related: house mouse)	GroPCho permease	gene deletion; gene complementation	reduced virulence
A05519	50.2	3.1e-66	PHI:368	Q9P927	NOT4	5476	Candida albicans	Candidiasis	Mus musculus (related: house mouse)	Ubiquitin-conjugation	gene deletion; gene complementation	reduced virulence
A05664	77.2	6e-224	PHI:355	I1RNS1	GzmetE	5518	Fusarium graminearum	Fusarium Ear Blight	Triticum (related: wheat)	Homoserine O-acetyltransferase	gene disruption; gene complementation	reduced virulence
A00303	54.1	8.5e-181	PHI:3527	J9W1N5	PHO840	5207	Cryptococcus neoformans	Cryptococcosis	Mus musculus (related: house mouse)	Phosphate Acquisition and Storage	gene deletion: full	reduced virulence
A02156	50	2.2e-16	PHI:350	Q6T7C1	EMP1	318829	Magnaporthe oryzae	Rice Blast	Oryza sativa (related: rice)	Extracellular protein	gene deletion	reduced virulence
A06413	40.5	1.9e-14	PHI:350	Q6T7C1	EMP1	318829	Magnaporthe oryzae	Rice Blast	Oryza sativa (related: rice)	Extracellular protein	gene deletion	reduced virulence
A08335	57.4	6.2e-91	PHI:3329	A7ESB3	Ss-oah1	5180	Sclerotinia sclerotiorum	White Mold	Helianthus annuus (related: common sunflower)	Oxaloacetate acetylhydrolase	gene deletion: full; gene complementation	reduced virulence
A05307	64.6	0	PHI:3019	G5EI34	MoLys2	318829	Magnaporthe oryzae	Rice Blast	Oryza sativa (related: rice)	AA reductase	gene deletion: full; gene complementation	reduced virulence
A05584	53.4	0	PHI:3014	G5EHD3	MoAND1	318829	Magnaporthe oryzae	Rice Blast	Oryza sativa (related: rice)	Cell cortex proteins involved in nuclear migration and positioning.	gene deletion: full; gene complementation	reduced virulence
A04115	45.2	2.5e-63	PHI:2959	C5BF98	mdh	67780	Edwardsiella ictaluri	Enteric Septicemia	Ictalurus punctatus (related: channel catfish)	Malate dehydrogenase	gene deletion: partial	reduced virulence
A04196	46.5	1e-84	PHI:2839	Q8NJQ2	RED1	5016	Bipolaris maydis	Southern Corn Leaf Blight	Zea mays (related: maize)	Reductase	gene deletion: full	reduced virulence
A02023	40	3.3e-24	PHI:2836	C3JXE9	RED3	5016	Bipolaris maydis	Southern Corn Leaf Blight	Zea mays (related: maize)	Putative short chain dehydrogenase	gene deletion: full	reduced virulence
A04102	48.8	2.9e-33	PHI:2836	C3JXE9	RED3	5016	Bipolaris maydis	Southern Corn Leaf Blight	Zea mays (related: maize)	Putative short chain dehydrogenase	gene deletion: full	reduced virulence
A07593	41.3	3.6e-41	PHI:2835	C3JXE8	RED2	5016	Bipolaris maydis	Southern Corn Leaf Blight	Zea mays (related: maize)	Putative short chain dehydrogenase	gene deletion: full	reduced virulence
A06689	47	1.7e-113	PHI:2834	C3PTB1	LAM1	5016	Bipolaris maydis	Southern Corn Leaf Blight	Zea mays (related: maize)	Putative 3-hydroxyacyl-CoA dehydrogenase	gene deletion: full	reduced virulence
A01752	67.4	2.5e-152	PHI:2710	H8ZZ79	mepB	474922	Colletotrichum gloeosporioides	Anthracnose	Persea americana (related: avocado)	Ammonium Transporters	gene deletion: full; gene complementation	reduced virulence
A00005	40.3	2e-96	PHI:2570	Q6FM61	CYB2	5478	Candida glabrata	Candidiasis	Mus musculus (related: house mouse)	Lactate dehydrogenase	gene deletion: full; gene complementation	reduced virulence
A00639	40.2	2e-97	PHI:2570	Q6FM61	CYB2	5478	Candida glabrata	Candidiasis	Mus musculus (related: house mouse)	Lactate dehydrogenase	gene deletion: full; gene complementation	reduced virulence
A09024	54.8	2.3e-144	PHI:2570	Q6FM61	CYB2	5478	Candida glabrata	Candidiasis	Mus musculus (related: house mouse)	Lactate dehydrogenase	gene deletion: full; gene complementation	reduced virulence
A09299	46	2.4e-119	PHI:2558	Q59P00	DUR31	5476	Candida albicans	Candidiasis	Mus musculus (related: house mouse)	Sodium/substrate symporter family (SSSF)	gene deletion: full; gene complementation	reduced virulence
A08143	50.4	2.3e-62	PHI:2432	I1RKA4	FgRgsA	5518	Fusarium graminearum	Fusarium Head Blight	Triticum (related: wheat)	Regulators of G protein	gene deletion: full; gene complementation	reduced virulence
A02260	41.3	6.8e-187	PHI:243	O93841	CHIP6	474922	Colletotrichum gloeosporioides	Anthracnose	Persea americana (related: avocado)	Sterol glycosyl transferase	gene deletion	reduced virulence
A08052	43.4	2.2e-129	PHI:243	O93841	CHIP6	474922	Colletotrichum gloeosporioides	Anthracnose	Persea americana (related: avocado)	Sterol glycosyl transferase	gene deletion	reduced virulence
A08843	44.4	1.8e-140	PHI:243	O93841	CHIP6	474922	Colletotrichum gloeosporioides	Anthracnose	Persea americana (related: avocado)	Sterol glycosyl transferase	gene deletion	reduced virulence
A09425	40.4	5.1e-141	PHI:243	O93841	CHIP6	474922	Colletotrichum gloeosporioides	Anthracnose	Persea americana (related: avocado)	Sterol glycosyl transferase	gene deletion	reduced virulence
A10552	45.3	1.9e-147	PHI:243	O93841	CHIP6	474922	Colletotrichum gloeosporioides	Anthracnose	Persea americana (related: avocado)	Sterol glycosyl transferase	gene deletion	reduced virulence
A05139	41.3	1.2e-116	PHI:2321	Q4WR83	SidI	746128	Aspergillus fumigatus	Aspergillosis	Mus musculus (related: house mouse)	Acyl-CoA ligase	gene deletion: full; gene complementation	reduced virulence
A10462	40.9	0	PHI:2290	B1GVX7	BcBOA6	40559	Botrytis cinerea	Grey Mold	Phaseolus vulgaris (related: kidney bean)	Polyketide synthases	gene deletion: full	reduced virulence
A01154	73.6	9.5e-101	PHI:225	Q9C0P7	PEP5	169388	Fusarium solani	Root Rot	Pisum sativum (related: pea)	Unknown	functional test in host	reduced virulence
A06565	81.1	1.9e-116	PHI:224	Q9C1K0	PEP2	169388	Fusarium solani	Root Rot	Pisum sativum (related: pea)	Unknown	functional test in host	reduced virulence
A01335	46.8	0	PHI:2215	G4N983	BIM1	318829	Magnaporthe oryzae	Rice Blast	Oryza sativa (related: rice)	Regulation of cell cycle	gene mutation: characterised	reduced virulence
A02921	48.6	2e-171	PHI:2171	G4NJD1	Peroxisomal copper amine oxidase	318829	Magnaporthe oryzae	Rice Blast	Hordeum vulgare (related: barley)	Cu-amine-oxidase	gene disruption	reduced virulence
A10351	58.9	4.6e-104	PHI:2134	G4N0U1	MoHox5	318829	Magnaporthe oryzae	Rice Blast	Oryza sativa (related: rice)	no data found	gene deletion: full	reduced virulence
A05984	60.5	1.2e-280	PHI:1921	I1RCH8	GzZC236	5518	Fusarium graminearum	Fusarium Ear Blight	Triticum (related: wheat)	transcription factor	gene deletion	reduced virulence
A09146	41.5	2.3e-30	PHI:1556	I1RZY2	GzNH001	5518	Fusarium graminearum	Fusarium Ear Blight	Triticum (related: wheat)	transcription factor	gene deletion	reduced virulence
A06866	63.7	5.1e-35	PHI:1462	I1RC79	GzCCAAT002	5518	Fusarium graminearum	Fusarium Ear Blight	Triticum (related: wheat)	transcription factor	gene deletion	reduced virulence
A02558	44.1	5.5e-47	PHI:1436	I1SA30	GzC2H105	5518	Fusarium graminearum	Fusarium Ear Blight	Triticum (related: wheat)	transcription factor	gene deletion	reduced virulence
A10055	41.9	1.7e-93	PHI:1425	I1S3M6	GzC2H093	5518	Fusarium graminearum	Fusarium Ear Blight	Triticum (related: wheat)	transcription factor	gene deletion	reduced virulence
A03035	57.8	3.4e-192	PHI:1396	I1RUM9	GzC2H059	5518	Fusarium graminearum	Fusarium Ear Blight	Triticum (related: wheat)	transcription factor	gene deletion	reduced virulence
A01332	49.3	2.2e-202	PHI:1297	I1RPU1	GzAT001	5518	Fusarium graminearum	Fusarium Ear Blight	Triticum (related: wheat)	transcription factor	gene deletion	reduced virulence
A07366	61.9	4.7e-235	PHI:1296	I1S0Z2	GzAPSES004	5518	Fusarium graminearum	Fusarium Ear Blight	Triticum (related: wheat)	transcription factor	gene deletion	reduced virulence
A10812	70.5	1.8e-161	PHI:1211	I1RRQ8	(Sc Ctk1)	5518	Fusarium graminearum	Fusarium Ear Blight	Triticum (related: wheat)	protein kinase	gene deletion: full	reduced virulence
A02695	76.5	3.2e-292	PHI:1210	I1S077	FGSG_10095	5518	Fusarium graminearum	Fusarium Ear Blight	Triticum (related: wheat)	protein kinase	gene deletion: full	reduced virulence
A02703	56.2	3.3e-81	PHI:1201	Q4HYC1	(Bud32)	5518	Fusarium graminearum	Fusarium Ear Blight	Triticum (related: wheat)	protein kinase	gene deletion: full	reduced virulence
A05638	44.8	2.5e-257	PHI:8876	Q4WNQ3	gefB (Afu4g06570)	746128	Aspergillus fumigatus	pulmonary aspergillosis	Mus musculus (related: house mouse)	Ras guanine-nucleotide exchange protein, putative	Promoter mutation	loss of pathogenicity
A05592	50.4	2.5e-63	PHI:8693	Q5AF03	GLX3	5476	Candida albicans	disseminated candidiasis	Mus musculus (related: house mouse)	Glutathione-independent methylglyoxalase	Gene disruption; Gene complementation	loss of pathogenicity
A07704	84.8	0	PHI:862	Q2V086	ClaSSD1	5462	Colletotrichum lagenaria	Anthracnose	Cucumis sativus (related: cucumber)	Regulation of cell wall assembly	gene disruption	loss of pathogenicity
A03855	43	1.3e-93	PHI:8028	Q8MPM3	Tkt	5665	Leishmania mexicana	leishmaniasis	Homo sapiens (related: human)	Transketolase	Gene deletion: full; gene complementation	loss of pathogenicity
A08761	42.6	1.3e-141	PHI:8028	Q8MPM3	Tkt	5665	Leishmania mexicana	leishmaniasis	Homo sapiens (related: human)	Transketolase	Gene deletion: full; gene complementation	loss of pathogenicity
A06112	55.3	3.2e-197	PHI:7694	Q4WHA4	FlcC	746128	Aspergillus fumigatus	invasive pulmonary aspergillosis	Mus musculus (related: house mouse)	Putative avin transporter	Gene deletion: full; Gene complementation	loss of pathogenicity
A03975	53.8	1.4e-32	PHI:4885	G4MTK9	MoYpd1p	318829	Magnaporthe oryzae	Rice Blast	Oryza sativa (related: rice)	Mediator of osmotic stress and in the mode of action of the phenylpyrrole fludioxonil.	gene deletion: full; gene complementation	loss of pathogenicity
A09022	49.5	3.7e-118	PHI:481	Q5D1P9	KLAP1	27357	Colletotrichum acutatum	Anthracnose	Citrus aurantiifolia (related: lime)	Transcription activator	gene disruption; gene complementation	loss of pathogenicity
A00709	72.9	1.7e-147	PHI:4095	L0PRS3	Vta2	100787	Verticillium longisporum	Early Senescence And Ripening	Solanum lycopersicum (related: tomato)	transcription activator of adhesion	gene deletion: full; gene complementation	loss of pathogenicity
A00893	54.7	1.4e-95	PHI:3490	P0CS04	Gmt2	5207	Cryptococcus neoformans	Fungal Meningitis	Mus musculus (related: house mouse)	GDP-Mannose Transporters	gene deletion: full; gene complementation	loss of pathogenicity
A10797	72.5	2.7e-256	PHI:3321	Q5AJB1	Tfp1	5476	Candida albicans	Disseminated Candidiasis	Mus musculus (related: house mouse)	putative subunit of V-ATPase	gene disruption; gene complementation	loss of pathogenicity
A06825	61.4	0	PHI:332	Q75T35	CAC1	5462	Colletotrichum lagenaria	Anthracnose	Cucumis sativus (related: cucumber)	Adenylate cyclase	gene deletion	loss of pathogenicity
A03252	52.8	0	PHI:3162	G4MXJ1	Mohik8	318829	Magnaporthe oryzae	Rice Blast	Oryza sativa (related: rice)	Histidine Kinase	gene deletion: full	loss of pathogenicity
A08111	55.6	0	PHI:3161	G4MKP6	Mohik5	318829	Magnaporthe oryzae	Rice Blast	Oryza sativa (related: rice)	Histidine Kinase	gene deletion: full	loss of pathogenicity
A01384	40	6e-63	PHI:2553	Q5AG40	VPS4	5476	Candida albicans	Candidiasis	Mus musculus (related: house mouse)	Pre-vacuolar protein sorting gene	gene deletion: full; gene complementation	loss of pathogenicity
A01093	42.2	6.8e-158	PHI:24	Q00903	Avenacinase	29850	Gaeumannomyces graminis	No Data Found	Avena sativa (related: oat)	Avenacinase	gene disruption	loss of pathogenicity
A01376	69	5.4e-124	PHI:2182	B6VCT6	MoAtg4	318829	Magnaporthe oryzae	Rice Blast	Hordeum vulgare (related: barley)	Cysteine protease	gene deletion: full; gene complementation	loss of pathogenicity
A04213	43.9	4.4e-46	PHI:2176	G4N4Y2	ASD4	318829	Magnaporthe oryzae	Rice Blast	Oryza sativa (related: rice)	Transcription factor	gene deletion: full	loss of pathogenicity
A09690	47.7	1.1e-90	PHI:2131	G4N8D9	MoHox7	318829	Magnaporthe oryzae	Rice Blast	Oryza sativa (related: rice)	no data found	gene deletion: full; gene complementation	loss of pathogenicity
A09380	75.6	4e-187	PHI:2121	G4N525	MST50p	318829	Magnaporthe oryzae	Rice Blast	Oryza sativa (related: rice)	no data found	gene deletion: full; gene complementation	loss of pathogenicity
A06934	42.8	2.2e-25	PHI:2108	Q9UWF0	CAM	318829	Magnaporthe oryzae	Rice Blast	Triticum (related: wheat)	no data found	altered gene expression / gene regulation: silencing	loss of pathogenicity
A01282	42.3	3.4e-210	PHI:2098	G4N471	Calcium-transporting ATPase 3	318829	Magnaporthe oryzae	Rice Blast	Triticum (related: wheat)	Ca2+ pump	altered gene expression / gene regulation: silencing	loss of pathogenicity
A02052	58.1	4.3e-142	PHI:2074	G4N6Q1	Moatg6	318829	Magnaporthe oryzae	Rice Blast	Oryza sativa (related: rice)	no data found	gene deletion: full	loss of pathogenicity
A09207	43.9	0	PHI:2070	Q51ZN8	Moatg2	318829	Magnaporthe oryzae	Rice Blast	Oryza sativa (related: rice)	no data found	gene deletion: full	loss of pathogenicity
A09771	71	2.5e-264	PHI:2019	G4MWU9	MoPLC3	318829	Magnaporthe oryzae	Rice Blast	Oryza sativa (related: rice)	no data found	gene deletion: full; gene complementation	loss of pathogenicity
A00347	43.8	1.7e-12	PHI:5271	Q8Y0J2	fabG1	305	Ralstonia solanacearum	Bacterial Wilt	Solanum lycopersicum (related: tomato)	3-ketoacyl-acyl carrier protein reductase	gene disruption; gene complementation	lethal
A05942	50.2	4e-107	PHI:2550	Q4WES1	NOB1	746128	Aspergillus fumigatus	Invasive Pulmonary Aspergillosis	Lethal pathogen phenotype	Essential protein that functions in 20S proteasome maturation and 26S proteasome assembly, component of pre-40S ribosomal particle	altered gene expression / gene regulation	lethal
A06777	68.3	1.2e-181	PHI:2542	Q4WP25	ERG12	746128	Aspergillus fumigatus	Invasive Pulmonary Aspergillosis	Lethal pathogen phenotype	Mavalonate kinase	altered gene expression / gene regulation	lethal
A10146	55	2.9e-92	PHI:2514	Q4X1Y0	PFS2	746128	Aspergillus fumigatus	Invasive Pulmonary Aspergillosis	Lethal pathogen phenotype	no data found	altered gene expression / gene regulation	lethal
A10607	48.1	9.6e-93	PHI:1991	I1R9K1	GzZC306	5518	Fusarium graminearum	Fusarium Ear Blight	Triticum (related: wheat)	transcription factor	gene deletion	lethal
A02242	47.6	1.2e-127	PHI:1851	I1RXJ3	GzZC166	5518	Fusarium graminearum	Fusarium Ear Blight	Triticum (related: wheat)	transcription factor	gene deletion	lethal
A03025	63	3e-254	PHI:1807	I1RUM5	GzZC122	5518	Fusarium graminearum	Fusarium Ear Blight	Triticum (related: wheat)	transcription factor	gene deletion	lethal
A01442	62.2	1.1e-200	PHI:1790	I1RVT7	GzZC105	5518	Fusarium graminearum	Fusarium Ear Blight	Triticum (related: wheat)	transcription factor	gene deletion	lethal
A01701	40.1	4.4e-33	PHI:1747	I1S6W1	GzZC062	5518	Fusarium graminearum	Fusarium Ear Blight	Triticum (related: wheat)	transcription factor	gene deletion	lethal
A08105	40	1.5e-95	PHI:1656	I1RFN9	GzYL	5518	Fusarium graminearum	Fusarium Ear Blight	Triticum (related: wheat)	transcription factor	gene deletion	lethal
A02631	54.8	1.2e-120	PHI:1650	I1S006	GzWing022	5518	Fusarium graminearum	Fusarium Ear Blight	Triticum (related: wheat)	transcription factor	gene deletion	lethal
A00436	44.3	7.2e-260	PHI:1546	Q4IB96	GzMyb010	5518	Fusarium graminearum	Fusarium Ear Blight	Triticum (related: wheat)	transcription factor	gene deletion	lethal
A05575	75.6	5.3e-173	PHI:1407	I1RX64	GzC2H071	5518	Fusarium graminearum	Fusarium Ear Blight	Triticum (related: wheat)	transcription factor	gene deletion	lethal
A10412	54.5	6.2e-232	PHI:1389	I1RTJ6	GzC2H052	5518	Fusarium graminearum	Fusarium Ear Blight	Triticum (related: wheat)	transcription factor	gene deletion	lethal
A07835	55.4	1.1e-157	PHI:1229	I1RRB9	FGSG_06637	5518	Fusarium graminearum	Fusarium Ear Blight	Triticum (related: wheat)	protein kinase	gene deletion: full	lethal
A07344	45.6	1.1e-80	PHI:9526	A0A384JQ57	Bcpme1	40559	Botrytis cinerea	grey mould fungus	Arabidopsis thaliana (related: thale cress)	Pectin esterase	Gene mutation	increased virulence (hypervirulence)
A04591	41.5	1.5e-94	PHI:6751	Q4WQ36	Fbx23	746128	Aspergillus fumigatus	Invasive pulmonary aspergillosis	Mus musculus (related: house mouse)	Initiates asexual development	Gene mutation	increased virulence (hypervirulence)
A06114	43.9	2.9e-249	PHI:494	Q4WPX2	PPOA	746128	Aspergillus fumigatus	Aspergillosis	Mus musculus (related: house mouse)	Fatty acid oxygenase	altered gene expression / gene regulation: silencing	increased virulence (hypervirulence)
A08057	69.3	2.4e-128	PHI:2364	O93976	tom1	5507	Fusarium oxysporum	Vascular Wilt	Solanum lycopersicum (related: tomato)	Tomatinase	altered gene expression / gene regulation: overexpression	increased virulence (hypervirulence)
A03210	43.5	1.4e-47	PHI:2315	G4XKY9	ChLae1	5016	Bipolaris maydis	Leaf Blight	Zea mays (related: maize)	Regulate T-toxin biosyn thesis	altered gene expression / gene regulation: overexpression	increased virulence (hypervirulence)
A01100	41.2	1.3e-24	PHI:7666	A0A0A2JY92	LysM3	27334	Penicillium expansum	Blue Mold Rot	Malus domestica (related: apple)	LysM effector protein	gene deletion: full	effector (plant avirulence determinant)
A07388	40.5	1.2e-26	PHI:7666	A0A0A2JY92	LysM3	27334	Penicillium expansum	Blue Mold Rot	Malus domestica (related: apple)	LysM effector protein	gene deletion: full	effector (plant avirulence determinant)
A10186	43.5	3e-29	PHI:7666	A0A0A2JY92	LysM3	27334	Penicillium expansum	Blue Mold Rot	Malus domestica (related: apple)	LysM effector protein	gene deletion: full	effector (plant avirulence determinant)
A06675	41.1	7.5e-47	PHI:7664	A0A0A2ILW0	LysM1	27334	Penicillium expansum	Blue Mold Rot	Malus domestica (related: apple)	LysM effector protein	gene deletion: full	effector (plant avirulence determinant)
A01099	43	8.3e-117	PHI:6833	G2XA95	Vd6LysM	27337	Verticillium dahliae	vascular wilt	Nicotiana benthamiana (no common name found)	Effector protein	Gene mutation	effector (plant avirulence determinant)
A06621	41.6	3.7e-80	PHI:6833	G2XA95	Vd6LysM	27337	Verticillium dahliae	vascular wilt	Nicotiana benthamiana (no common name found)	Effector protein	Gene mutation	effector (plant avirulence determinant)
A07188	40.7	9.6e-90	PHI:6833	G2XA95	Vd6LysM	27337	Verticillium dahliae	vascular wilt	Nicotiana benthamiana (no common name found)	Effector protein	Gene mutation	effector (plant avirulence determinant)
A07389	49.1	1.3e-133	PHI:6833	G2XA95	Vd6LysM	27337	Verticillium dahliae	vascular wilt	Nicotiana benthamiana (no common name found)	Effector protein	Gene mutation	effector (plant avirulence determinant)
A10187	47.3	8.1e-95	PHI:6833	G2XA95	Vd6LysM	27337	Verticillium dahliae	vascular wilt	Nicotiana benthamiana (no common name found)	Effector protein	Gene mutation	effector (plant avirulence determinant)
A03264	50	1.3e-41	PHI:6831	G2WSX9	Vd4LysM	27337	Verticillium dahliae	vascular wilt	Nicotiana benthamiana (no common name found)	Effector protein	Gene mutation	effector (plant avirulence determinant)
A07325	47	3.3e-55	PHI:3216	G4MVX4	MoCDIP4	318829	Magnaporthe oryzae	Rice Blast	Nicotiana benthamiana (no common name found)	Effector (plant avirulence determinant)	functional test in host: transient expression	effector (plant avirulence determinant)
A07817	44.7	4.4e-55	PHI:3216	G4MVX4	MoCDIP4	318829	Magnaporthe oryzae	Rice Blast	Nicotiana benthamiana (no common name found)	Effector (plant avirulence determinant)	functional test in host: transient expression	effector (plant avirulence determinant)
A08810	47.2	7.5e-65	PHI:3216	G4MVX4	MoCDIP4	318829	Magnaporthe oryzae	Rice Blast	Nicotiana benthamiana (no common name found)	Effector (plant avirulence determinant)	functional test in host: transient expression	effector (plant avirulence determinant)
A01856	70.7	5.7e-151	PHI:820	P41388	beta-tubulin	5025	Venturia inaequalis	Apple Scab	No host tests done	beta-tubulin	sequence analysis of sensitive and resistant strains	chemistry target: resistance to chemical
A00043	74.1	2.8e-204	PHI:6125__PHI:5716	NA
A00672	50.5	1.5e-136	PHI:3311__PHI:5661	NA
A00774	73.2	1.9e-161	PHI:724__PHI:730	NA
A00945	65.1	2.6e-288	PHI:1169__PHI:1172	NA
A01386	54.9	1.2e-180	PHI:2066__PHI:2077__PHI:8264	NA
A01514	69.4	1.4e-45	PHI:1464__PHI:8923	NA
A01540	70.7	7.3e-251	PHI:6135__PHI:6636	NA
A01559	54	3.6e-281	PHI:1170__PHI:1174	NA
A02503	58.1	0	PHI:4230__PHI:8901	NA
A03561	60.7	2.1e-223	PHI:6122__PHI:5741	NA
A04243	69.3	3.3e-295	PHI:2116__PHI:2301	NA
A04252	74.6	1.6e-168	PHI:1288__PHI:6300	NA
A04292	52.2	0	PHI:3924__PHI:8224__PHI:9036	NA
A04302	48.8	1.1e-62	PHI:2046__PHI:2159	NA
A04823	75.9	0	PHI:1021__PHI:2981	NA
A04928	65.6	0	PHI:1648__PHI:6246	NA
A05503	53.2	9.9e-131	PHI:4489__PHI:9920	NA
A06175	62.5	1e-288	PHI:1208__PHI:3131	NA
A06260	86.8	7.9e-40	PHI:8038__PHI:8045	NA
A06891	49.2	7.4e-141	PHI:801__PHI:8650	NA
A07846	50.2	2.3e-70	PHI:432__PHI:4212__PHI:4242	NA
A08071	44.4	0	PHI:3924__PHI:8224__PHI:9036	NA
A09397	50.7	0	PHI:1017__PHI:2067	NA
A09404	46.2	4.6e-164	PHI:2989__PHI:5680	NA
A09770	59.7	3.5e-218	PHI:6122__PHI:5741	NA
A09869	65	9.8e-134	PHI:8753__PHI:8806	NA

## Sheet: Table S7.
Table S7. Specific HCPFs of VdLs.17
Gene_id	Identity	E_value	PHI-base accession	Protein ID	Gene Name	Pathogen ID	Pathogen species	Disease Name	Host species	Gene Function	Experimental evidence	Mutant Phenotype
XP_009653211.1	100	4.63e-113	PHI:6834	G2X4U8	Vd2LysM	27337	Verticillium dahliae	vascular wilt	Nicotiana benthamiana (no common name found)	Effector protein	Gene mutation	effector (plant avirulence determinant)
XP_009657296.1	42.4	5.07e-44	PHI:3216	G4MVX4	MoCDIP4	318829	Magnaporthe oryzae	Rice Blast	Nicotiana benthamiana (no common name found)	Effector (plant avirulence determinant)	functional test in host: transient expression	effector (plant avirulence determinant)
XP_009651360.1	56.1	8.5e-22	PHI:6605	J9VKY2	HVA1	5207	Cryptococcus neoformans	fungal meningitis	Mus musculus (related: house mouse)	Hypervirulence-associated	Gene disruption; gene complementation	increased virulence (hypervirulence)
XP_009658419.1	42.8	5.44e-123	PHI:2393	I1R980	(O-methylsterigmatocystin oxidoreductase)	5518	Fusarium graminearum	Fusarium Head Blight	Triticum (related: wheat)	no data found	gene deletion: full	increased virulence (hypervirulence)
XP_009655107.1	78.4	3.93e-114	PHI:2548	Q4X132	KRR1	746128	Aspergillus fumigatus	Invasive Pulmonary Aspergillosis	Lethal pathogen phenotype	Component of 90S preribosomal particles	altered gene expression / gene regulation	lethal
XP_009654519.1	45.2	1.18e-164	PHI:1714	I1RQU8	GzZC029	5518	Fusarium graminearum	Fusarium Ear Blight	Triticum (related: wheat)	transcription factor	gene deletion	lethal
XP_009652863.1	55.7	8.79e-283	PHI:1389	I1RTJ6	GzC2H052	5518	Fusarium graminearum	Fusarium Ear Blight	Triticum (related: wheat)	transcription factor	gene deletion	lethal
XP_009652852.1	42.1	6.92e-22	PHI:5271	Q8Y0J2	fabG1	305	Ralstonia solanacearum	Bacterial Wilt	Solanum lycopersicum (related: tomato)	3-ketoacyl-acyl carrier protein reductase	gene disruption; gene complementation	lethal
XP_009650229.1	45.4	7.43e-132	PHI:2515	Q4X146	ALG7	746128	Aspergillus fumigatus	Invasive Pulmonary Aspergillosis	Lethal pathogen phenotype	UDP-N-acetyl-glucosamine-1-P transferase	altered gene expression / gene regulation	lethal
XP_009653329.1	40.4	8.47e-102	PHI:2731	G2XD29	VdSge1	27337	Verticillium dahliae	Vascular Wilt	Solanum lycopersicum (related: tomato)	Transcriptional regulator	gene deletion: full; gene complementation	loss of pathogenicity
XP_009648440.1	40.2	1e-34	PHI:407	Q9Y7G8	PBC1	76659	Pyrenopeziza brassicae	Light Leaf Spot	Brassica napus (related: rape)	Cutinase	gene disruption	loss of pathogenicity
XP_009656844.1	45.1	1.16e-115	PHI:2180	G4N7A0	MoTea4	318829	Magnaporthe oryzae	Rice Blast	Hordeum vulgare (related: barley)	Regulate polarized growth and morphogenesis	gene deletion: full; gene complementation	loss of pathogenicity
XP_009657858.1	48.2	0	PHI:3162	G4MXJ1	Mohik8	318829	Magnaporthe oryzae	Rice Blast	Oryza sativa (related: rice)	Histidine Kinase	gene deletion: full	loss of pathogenicity
XP_009648208.1	58.1	1.95e-164	PHI:2074	G4N6Q1	Moatg6	318829	Magnaporthe oryzae	Rice Blast	Oryza sativa (related: rice)	no data found	gene deletion: full	loss of pathogenicity
XP_009656673.1	58.9	6.32e-202	PHI:2072	Q523C3	Moatg4	318829	Magnaporthe oryzae	Rice Blast	Oryza sativa (related: rice)	no data found	gene deletion: full; gene complementation	loss of pathogenicity
XP_009649379.1	49.4	8.88e-191	PHI:7694	Q4WHA4	FlcC	746128	Aspergillus fumigatus	invasive pulmonary aspergillosis	Mus musculus (related: house mouse)	Putative avin transporter	Gene deletion: full; Gene complementation	loss of pathogenicity
XP_009651958.1	55.6	5.18e-34	PHI:4865	I1S7X5	FgVam7	5518	Fusarium graminearum	Fusarium Head Blight	Solanum lycopersicum (related: tomato)	Regulatory role in cellular differentiation and virulence	gene deletion: full; gene complementation	loss of pathogenicity
XP_009652668.1	58.6	9.03e-63	PHI:8885	Q8Y1E7	aroG2	305	Ralstonia solanacearum	Bacterial wilt	Nicotiana tabacum (related: common tobacco)	Phospho-2-dehydro-3-deoxyheptonate aldolase	Gene deletion: full; gene complementation	loss of pathogenicity
XP_009653987.1	44.1	2.65e-37	PHI:3945	Q4UUL4	XC_2203	339	Xanthomonas campestris	Black Rot Disease	Raphanus sativus (related: radish)	Nucleotide diphosphate kinase	gene mutation	reduced virulence
XP_009651999.1	100	0	PHI:6271	G2X1K9	VdThit	27337	Verticillium dahliae	vascular wilt	Nicotiana benthamiana (no common name found)	Thiamine transporter	gene deletion: full; gene complementation	reduced virulence
XP_009655772.1	100	0	PHI:8858	G2XD68	VdSSEP1 (VDAG-08100)	27337	Verticillium dahliae	vascular wilt	Gossypium hirsutum (related: cotton)	Serin endopeptidase	Gene deletion: full; gene complementation	reduced virulence
XP_009651480.1	100	0	PHI:4909	G2WY50	VdQase	27337	Verticillium dahliae	Vascular Wilt	Solanum tuberosum (related: potato)	Dioxygenase activity	gene deletion: full; gene complementation	reduced virulence
XP_009649582.1	100	1.72e-76	PHI:4598	G2XIG0	VdPR3	27337	Verticillium dahliae	Vascular Wilt	Gossypium hirsutum (related: cotton)	pathogenicity-related gene	gene deletion: full; gene complementation	reduced virulence
XP_009651939.1	84	7.06e-121	PHI:6471	J4USC3	Trr2	176275	Beauveria bassiana	white muscardine disease	Galleria mellonella (related: Greater wax moth)	Thioredoxin reductase	Gene mutation; gene complementation	reduced virulence
XP_009656636.1	40	3.86e-42	PHI:6471	J4USC3	Trr2	176275	Beauveria bassiana	white muscardine disease	Galleria mellonella (related: Greater wax moth)	Thioredoxin reductase	Gene mutation; gene complementation	reduced virulence
XP_009648910.1	63.5	2.31e-136	PHI:9082	Q4X022	tptA (AFUA_2G14980)	746128	Aspergillus fumigatus	invasive pulmonary aspergillosis	Mus musculus (related: house mouse)	Thiamine pyrophosphate transporter	Gene deletion: full; gene complementation	reduced virulence
XP_009655930.1	60.9	7.26e-226	PHI:7154	J5JJ15	spf1	176275	Beauveria bassiana	white muscardine disease	Galleria mellonella (related: Greater wax moth)	Cation-transporting P-type ATPase	Gene deletion: full; gene complementation	reduced virulence
XP_009652571.1	54.6	6.51e-154	PHI:3914	Q0V515	Sdh1	13684	Parastagonospora nodorum	Stagonospora Nodorum Blotch	Triticum aestivum (related: bread wheat)	encodes succinic semialdehyde dehydrogenase	gene disruption; gene complementation	reduced virulence
[truncated: 142 more rows]

## Sheet: Table S8.
Table S8. Specific HCPFs of VaMs.102
[truncated: 259 more rows]

## Sheet: Table S9.
Table S9. Dispensable HCPFs present in VdLs.17 and VaMs.102, absent from GnVn.1
[truncated: 97 more rows]
